# Supplementary material for: Pollen analysis of Australian honey
Source: PLoS One. 2018 May 16;13(5):e0197545. doi: 10.1371/journal.pone.0197545 (PMC5955576; doi:10.1371/journal.pone.0197545)
Supplement: S1 Dataset — (TXT) [file pone.0197545.s002.txt]

"Sample sequence, as in Figure 2"	Producer's description	Extracted	Eucalyptus	Echium	Brassicaceae	Corymbia cf	Leptospermeae cf	Myrtaceae undif.	Fabaceae undif.	Macadamia 	Asteraceae tubuliflorae	Acacia	Vicia cf	"Trifolium, reticulate"	Banksia	Eucryphia	"Myoporeae, large "	Monosulcate monocot	"Myoporeae, small"	Bursaria	Elaeocarpaceae	Asteraceae Cichoroideae	Leucopogon	Rosaceae cf	Rutaceae cf	Oleaceae 	"Trifolium repens cf, psilate "	monosulcate reticulate	Centaurea type	Prunus cf	Bossiaeae/Hibbertia	Dodonaea	Sapindaceae reticulate	Citrus	Lotus cf 	Caryophyllaceae	Rhamnaceae tiny	Ranunculus cf 	Celtis 	Proteaceae undif.	Sarcozona cf	Anacardiaceae 	Lamiaceae	Medicago	Carpobrotus	"Asteraceae, large oblate"	Goodeniaceae	Pomaderris type	Rhamnaceae big	Apiaceae	Cassia cf 	Hakea/Grevillea	Polygonum cf 	Rubus cf	Pimelea	Ligustrum cf	Vitis 	Loranthaceae	Euphorbiaceae 	Lily-like monocot	Salix	Anacardiaceae -Mangifera cf 	"Daucus cf, protruding pores"	Monotoca	Scroph/Lamiaceae type (large spheroid reticulate)	Cunoniaceae (3cp) 	Ericaceae tetrad	 No. of Myrtaceae types 	No. of Proteaceae types	Region	log pollen conc	pollen concentration/g					
1	Canola		0.0038	0.0113	0.9265	0.0000	0.0000	0.0263	0.0281	0.0000	0.0000	0.0003	0.0038	0.0000	0.0000	0.0000	0.0000	0.0000	0.0000	0.0000	0.0000	0.0000	0.0000	0.0000	0.0000	0.0000	0.0000	0.0000	0.0000	0.0000	0.0000	0.0000	0.0000	0.0000	0.0000	0.0000	0.0000	0.0000	0.0000	0.0000	0.0000	0.0000	0.0000	0.0000	0.0000	0.0000	0.0000	0.0000	0.0000	0.0000	0.0000	0.0000	0.0000	0.0000	0.0000	0.0000	0.0000	0.0000	0.0000	0.0000	0.0000	0.0000	0.0000	0.0000	0.0000	0.0000	0.0000	3	0	E	3.604	4017					
2	Canola	Oct-15	0.0000	0.0000	0.9965	0.0000	0.0000	0.0000	0.0000	0.0000	0.0000	0.0000	0.0035	0.0000	0.0000	0.0000	0.0000	0.0000	0.0000	0.0000	0.0000	0.0000	0.0000	0.0000	0.0000	0.0000	0.0000	0.0000	0.0000	0.0000	0.0000	0.0000	0.0000	0.0000	0.0000	0.0000	0.0000	0.0000	0.0000	0.0000	0.0000	0.0000	0.0000	0.0000	0.0000	0.0000	0.0000	0.0000	0.0000	0.0000	0.0000	0.0000	0.0000	0.0000	0.0000	0.0000	0.0000	0.0000	0.0000	0.0000	0.0000	0.0000	0.0000	0.0000	0.0000	0.0000	0.0000	0	0	E	4.468	29373					
3	Canola	Oct-15	0.0174	0.0012	0.9241	0.0224	0.0000	0.0050	0.0087	0.0000	0.0112	0.0025	0.0000	0.0000	0.0000	0.0000	0.0000	0.0000	0.0000	0.0000	0.0000	0.0025	0.0000	0.0000	0.0000	0.0000	0.0000	0.0037	0.0000	0.0000	0.0012	0.0000	0.0000	0.0000	0.0000	0.0000	0.0000	0.0000	0.0000	0.0000	0.0000	0.0000	0.0000	0.0000	0.0000	0.0000	0.0000	0.0000	0.0000	0.0000	0.0000	0.0000	0.0000	0.0000	0.0000	0.0000	0.0000	0.0000	0.0000	0.0000	0.0000	0.0000	0.0000	0.0000	0.0000	0.0000	0.0000	7	0	W	4.127	13400					
4	Canola	Jan-15	0.0071	0.0000	0.9046	0.0141	0.0442	0.0000	0.0088	0.0000	0.0124	0.0018	0.0000	0.0000	0.0000	0.0000	0.0000	0.0000	0.0000	0.0000	0.0000	0.0000	0.0000	0.0000	0.0000	0.0053	0.0000	0.0000	0.0000	0.0000	0.0000	0.0018	0.0000	0.0000	0.0000	0.0000	0.0000	0.0000	0.0000	0.0000	0.0000	0.0000	0.0000	0.0000	0.0000	0.0000	0.0000	0.0000	0.0000	0.0000	0.0000	0.0000	0.0000	0.0000	0.0000	0.0000	0.0000	0.0000	0.0000	0.0000	0.0000	0.0000	0.0000	0.0000	0.0000	0.0000	0.0000	3	0	W	4.530	33903					
5	Canola	Jan-15	0.0745	0.0000	0.8138	0.0479	0.0319	0.0000	0.0230	0.0000	0.0035	0.0018	0.0000	0.0000	0.0000	0.0000	0.0000	0.0000	0.0000	0.0000	0.0000	0.0000	0.0000	0.0000	0.0000	0.0000	0.0000	0.0000	0.0000	0.0000	0.0000	0.0000	0.0000	0.0000	0.0000	0.0000	0.0000	0.0000	0.0000	0.0000	0.0000	0.0000	0.0000	0.0000	0.0000	0.0000	0.0000	0.0018	0.0000	0.0000	0.0000	0.0000	0.0000	0.0000	0.0000	0.0000	0.0000	0.0018	0.0000	0.0000	0.0000	0.0000	0.0000	0.0000	0.0000	0.0000	0.0000	5	0	W	4.545	35047					
6	Yapunyah	Oct-15	0.3693	0.0000	0.0050	0.0100	0.0000	0.0000	0.0083	0.0000	0.0000	0.0003	0.0000	0.0000	0.0000	0.0000	0.4075	0.0000	0.1979	0.0000	0.0000	0.0000	0.0000	0.0000	0.0000	0.0017	0.0000	0.0000	0.0000	0.0000	0.0000	0.0000	0.0000	0.0000	0.0000	0.0000	0.0000	0.0000	0.0000	0.0000	0.0000	0.0000	0.0000	0.0000	0.0000	0.0000	0.0000	0.0000	0.0000	0.0000	0.0000	0.0000	0.0000	0.0000	0.0000	0.0000	0.0000	0.0000	0.0000	0.0000	0.0000	0.0000	0.0000	0.0000	0.0000	0.0000	0.0000	3	0	E	4.198	15769					
7	Yapunyah	Oct-15	0.4310	0.0016	0.0048	0.0016	0.0000	0.0000	0.0016	0.0000	0.0000	0.0024	0.0000	0.0000	0.0000	0.0000	0.3906	0.0000	0.1614	0.0000	0.0000	0.0016	0.0000	0.0000	0.0000	0.0000	0.0000	0.0000	0.0000	0.0000	0.0000	0.0000	0.0000	0.0000	0.0000	0.0000	0.0000	0.0000	0.0000	0.0000	0.0000	0.0000	0.0016	0.0000	0.0000	0.0016	0.0000	0.0000	0.0000	0.0000	0.0000	0.0000	0.0000	0.0000	0.0000	0.0000	0.0000	0.0000	0.0000	0.0000	0.0000	0.0000	0.0000	0.0000	0.0000	0.0000	0.0000	3	0	E	4.262	18261					
8	Yapunyah	Oct-15	0.7877	0.0000	0.0085	0.0563	0.0000	0.0000	0.0000	0.0000	0.0034	0.0009	0.0000	0.0000	0.0000	0.0000	0.0375	0.0000	0.1023	0.0000	0.0000	0.0000	0.0000	0.0000	0.0000	0.0000	0.0000	0.0000	0.0017	0.0000	0.0000	0.0000	0.0000	0.0000	0.0000	0.0000	0.0000	0.0000	0.0000	0.0000	0.0000	0.0000	0.0000	0.0000	0.0000	0.0000	0.0000	0.0000	0.0000	0.0000	0.0000	0.0000	0.0000	0.0000	0.0000	0.0000	0.0000	0.0000	0.0000	0.0000	0.0000	0.0000	0.0000	0.0000	0.0000	0.0000	0.0000	5	0	E	4.048	11163					
9	Yapunyah	Oct-15	0.8043	0.0018	0.0109	0.1014	0.0000	0.0000	0.0000	0.0000	0.0036	0.0000	0.0072	0.0000	0.0000	0.0000	0.0254	0.0000	0.0417	0.0000	0.0000	0.0000	0.0000	0.0000	0.0000	0.0000	0.0000	0.0000	0.0018	0.0000	0.0000	0.0018	0.0000	0.0000	0.0000	0.0000	0.0000	0.0000	0.0000	0.0000	0.0000	0.0000	0.0000	0.0000	0.0000	0.0000	0.0000	0.0000	0.0000	0.0000	0.0000	0.0000	0.0000	0.0000	0.0000	0.0000	0.0000	0.0000	0.0000	0.0000	0.0000	0.0000	0.0000	0.0000	0.0000	0.0000	0.0000	3	0	E	4.165	14606					
10	Yapunyah	Oct-15	0.8450	0.0000	0.0017	0.0783	0.0000	0.0000	0.0000	0.0000	0.0067	0.0000	0.0000	0.0000	0.0000	0.0000	0.0283	0.0000	0.0300	0.0000	0.0000	0.0000	0.0000	0.0000	0.0000	0.0000	0.0000	0.0000	0.0017	0.0000	0.0000	0.0000	0.0000	0.0000	0.0000	0.0000	0.0000	0.0000	0.0000	0.0000	0.0000	0.0000	0.0000	0.0000	0.0000	0.0000	0.0000	0.0000	0.0000	0.0000	0.0000	0.0000	0.0067	0.0000	0.0000	0.0000	0.0000	0.0000	0.0000	0.0000	0.0000	0.0000	0.0000	0.0000	0.0000	0.0000	0.0000	3	0	E	4.140	13816					
11	Yapunyah	Oct-15	0.4834	0.0000	0.0351	0.2269	0.0000	0.0000	0.0092	0.0000	0.0295	0.0000	0.0055	0.0000	0.0000	0.0000	0.1956	0.0000	0.0000	0.0000	0.0000	0.0000	0.0000	0.0000	0.0000	0.0000	0.0000	0.0000	0.0000	0.0000	0.0000	0.0018	0.0000	0.0000	0.0000	0.0000	0.0000	0.0000	0.0000	0.0000	0.0000	0.0000	0.0000	0.0000	0.0000	0.0037	0.0018	0.0000	0.0000	0.0000	0.0000	0.0000	0.0000	0.0000	0.0000	0.0000	0.0000	0.0000	0.0000	0.0000	0.0000	0.0000	0.0000	0.0000	0.0000	0.0000	0.0000	4	0	E	3.808	6423					
12	Yapunyah	Oct-15	0.5606	0.0000	0.0235	0.1248	0.0000	0.0000	0.0000	0.0000	0.0398	0.0018	0.0000	0.0000	0.0000	0.0000	0.2477	0.0000	0.0000	0.0000	0.0000	0.0000	0.0000	0.0000	0.0000	0.0018	0.0000	0.0000	0.0000	0.0000	0.0000	0.0000	0.0000	0.0000	0.0000	0.0000	0.0000	0.0000	0.0000	0.0000	0.0000	0.0000	0.0000	0.0000	0.0000	0.0000	0.0000	0.0000	0.0000	0.0000	0.0000	0.0000	0.0000	0.0000	0.0000	0.0000	0.0000	0.0000	0.0000	0.0000	0.0000	0.0000	0.0000	0.0000	0.0000	0.0000	0.0000	4	0	E	4.088	12247					
13	Iron Bark	Oct-15	0.8467	0.0000	0.0017	0.0000	0.0739	0.0000	0.0050	0.0000	0.0034	0.0424	0.0000	0.0034	0.0000	0.0084	0.0000	0.0017	0.0000	0.0000	0.0034	0.0000	0.0017	0.0000	0.0000	0.0000	0.0000	0.0000	0.0000	0.0000	0.0000	0.0000	0.0000	0.0000	0.0000	0.0000	0.0000	0.0000	0.0000	0.0000	0.0000	0.0000	0.0000	0.0000	0.0000	0.0000	0.0000	0.0000	0.0000	0.0000	0.0000	0.0000	0.0000	0.0000	0.0017	0.0000	0.0000	0.0000	0.0050	0.0000	0.0000	0.0000	0.0000	0.0000	0.0000	0.0000	0.0000	2	0	E	3.635	4315					
14	Spotted Gum		0.9445	0.0000	0.0000	0.0017	0.0104	0.0000	0.0087	0.0000	0.0000	0.0259	0.0000	0.0017	0.0000	0.0000	0.0017	0.0000	0.0000	0.0000	0.0000	0.0000	0.0017	0.0000	0.0000	0.0000	0.0000	0.0000	0.0000	0.0000	0.0000	0.0035	0.0000	0.0000	0.0000	0.0000	0.0000	0.0000	0.0000	0.0000	0.0000	0.0000	0.0000	0.0000	0.0000	0.0000	0.0000	0.0000	0.0000	0.0000	0.0000	0.0000	0.0000	0.0000	0.0000	0.0000	0.0000	0.0000	0.0000	0.0000	0.0000	0.0000	0.0000	0.0000	0.0000	0.0000	0.0000	5	0	E	5.514	326699					
15	Bloodwood-Iron Bark	Jul-15	0.9347	0.0000	0.0031	0.0000	0.0199	0.0000	0.0092	0.0000	0.0000	0.0177	0.0000	0.0015	0.0000	0.0000	0.0000	0.0015	0.0000	0.0031	0.0015	0.0000	0.0000	0.0000	0.0000	0.0000	0.0000	0.0000	0.0000	0.0000	0.0000	0.0000	0.0031	0.0000	0.0000	0.0000	0.0000	0.0000	0.0000	0.0000	0.0015	0.0000	0.0000	0.0000	0.0000	0.0000	0.0015	0.0000	0.0000	0.0000	0.0000	0.0000	0.0000	0.0000	0.0000	0.0000	0.0000	0.0000	0.0000	0.0000	0.0000	0.0000	0.0000	0.0000	0.0000	0.0000	0.0015	3	0	E	3.268	1852					
16	Mixed Honey	Oct-15	0.8867	0.0000	0.0033	0.0000	0.0049	0.0000	0.0099	0.0131	0.0328	0.0000	0.0016	0.0000	0.0000	0.0000	0.0000	0.0033	0.0000	0.0000	0.0000	0.0000	0.0000	0.0000	0.0000	0.0000	0.0000	0.0000	0.0000	0.0000	0.0000	0.0016	0.0000	0.0000	0.0000	0.0033	0.0000	0.0000	0.0000	0.0000	0.0000	0.0361	0.0000	0.0000	0.0000	0.0000	0.0000	0.0016	0.0000	0.0000	0.0000	0.0000	0.0000	0.0000	0.0000	0.0000	0.0000	0.0000	0.0016	0.0000	0.0000	0.0000	0.0000	0.0000	0.0000	0.0000	0.0000	2	1	E	3.054	1132					
17	Mixed Honey	Oct-15	0.9626	0.0041	0.0000	0.0000	0.0000	0.0000	0.0027	0.0027	0.0068	0.0007	0.0000	0.0000	0.0014	0.0000	0.0000	0.0109	0.0000	0.0000	0.0000	0.0000	0.0000	0.0014	0.0000	0.0000	0.0000	0.0000	0.0000	0.0000	0.0000	0.0000	0.0000	0.0000	0.0000	0.0054	0.0000	0.0000	0.0000	0.0000	0.0014	0.0000	0.0000	0.0000	0.0000	0.0000	0.0000	0.0000	0.0000	0.0000	0.0000	0.0000	0.0000	0.0000	0.0000	0.0000	0.0000	0.0000	0.0000	0.0000	0.0000	0.0000	0.0000	0.0000	0.0000	0.0000	0.0000	2	2	E	4.363	23049					
18	Gum/Mixed	Oct-15	0.8938	0.0035	0.0052	0.0052	0.0000	0.0000	0.0087	0.0017	0.0225	0.0006	0.0017	0.0000	0.0000	0.0000	0.0000	0.0139	0.0017	0.0000	0.0035	0.0017	0.0000	0.0035	0.0121	0.0000	0.0000	0.0000	0.0000	0.0000	0.0000	0.0000	0.0035	0.0000	0.0000	0.0087	0.0000	0.0000	0.0000	0.0000	0.0000	0.0000	0.0000	0.0017	0.0000	0.0000	0.0000	0.0000	0.0000	0.0000	0.0000	0.0000	0.0000	0.0000	0.0000	0.0000	0.0000	0.0000	0.0000	0.0000	0.0000	0.0000	0.0000	0.0000	0.0000	0.0000	0.0000	4	1	E	3.742	5521					
19	Yapunyah	Oct-15	0.9366	0.0000	0.0127	0.0016	0.0000	0.0000	0.0032	0.0000	0.0206	0.0000	0.0000	0.0000	0.0000	0.0000	0.0127	0.0000	0.0048	0.0000	0.0000	0.0000	0.0000	0.0016	0.0000	0.0032	0.0000	0.0000	0.0000	0.0000	0.0000	0.0000	0.0000	0.0000	0.0000	0.0000	0.0000	0.0000	0.0000	0.0000	0.0000	0.0000	0.0000	0.0032	0.0000	0.0000	0.0000	0.0000	0.0000	0.0000	0.0000	0.0000	0.0000	0.0000	0.0000	0.0000	0.0000	0.0000	0.0000	0.0000	0.0000	0.0000	0.0000	0.0000	0.0000	0.0000	0.0000	3	0	E	4.355	22622					
20	N/A		0.9686	0.0000	0.0017	0.0122	0.0000	0.0000	0.0017	0.0000	0.0052	0.0000	0.0000	0.0000	0.0000	0.0000	0.0000	0.0087	0.0000	0.0000	0.0017	0.0000	0.0000	0.0000	0.0000	0.0000	0.0000	0.0000	0.0000	0.0000	0.0000	0.0000	0.0000	0.0000	0.0000	0.0000	0.0000	0.0000	0.0000	0.0000	0.0000	0.0000	0.0000	0.0000	0.0000	0.0000	0.0000	0.0000	0.0000	0.0000	0.0000	0.0000	0.0000	0.0000	0.0000	0.0000	0.0000	0.0000	0.0000	0.0000	0.0000	0.0000	0.0000	0.0000	0.0000	0.0000	0.0000	3	0	E	4.467	29285					
21	Yellow Box	Oct-15	0.9455	0.0000	0.0246	0.0070	0.0000	0.0000	0.0070	0.0000	0.0000	0.0000	0.0105	0.0000	0.0000	0.0000	0.0000	0.0018	0.0000	0.0000	0.0018	0.0000	0.0000	0.0000	0.0018	0.0000	0.0000	0.0000	0.0000	0.0000	0.0000	0.0000	0.0000	0.0000	0.0000	0.0000	0.0000	0.0000	0.0000	0.0000	0.0000	0.0000	0.0000	0.0000	0.0000	0.0000	0.0000	0.0000	0.0000	0.0000	0.0000	0.0000	0.0000	0.0000	0.0000	0.0000	0.0000	0.0000	0.0000	0.0000	0.0000	0.0000	0.0000	0.0000	0.0000	0.0000	0.0000	3	0	E	4.128	13441					
22	White Box/Mixed honey	Sep-15	0.9174	0.0036	0.0143	0.0303	0.0000	0.0000	0.0018	0.0000	0.0071	0.0004	0.0000	0.0000	0.0000	0.0000	0.0000	0.0000	0.0000	0.0000	0.0000	0.0000	0.0000	0.0000	0.0036	0.0000	0.0000	0.0000	0.0178	0.0000	0.0000	0.0000	0.0018	0.0000	0.0000	0.0000	0.0000	0.0000	0.0000	0.0000	0.0000	0.0000	0.0000	0.0000	0.0000	0.0000	0.0000	0.0000	0.0000	0.0000	0.0000	0.0000	0.0018	0.0000	0.0000	0.0000	0.0000	0.0000	0.0000	0.0000	0.0000	0.0000	0.0000	0.0000	0.0000	0.0000	0.0000	6	0	E	4.513	32583					 
23	Red Gum		0.9625	0.0089	0.0036	0.0214	0.0000	0.0000	0.0018	0.0000	0.0000	0.0000	0.0000	0.0000	0.0000	0.0000	0.0000	0.0000	0.0000	0.0000	0.0000	0.0000	0.0000	0.0000	0.0000	0.0000	0.0000	0.0000	0.0000	0.0000	0.0000	0.0000	0.0000	0.0000	0.0000	0.0000	0.0000	0.0000	0.0000	0.0000	0.0000	0.0000	0.0000	0.0018	0.0000	0.0000	0.0000	0.0000	0.0000	0.0000	0.0000	0.0000	0.0000	0.0000	0.0000	0.0000	0.0000	0.0000	0.0000	0.0000	0.0000	0.0000	0.0000	0.0000	0.0000	0.0000	0.0000	6	0	E	5.078	119756					
24	Stringy Bark/White Box	Sep-15	0.9659	0.0054	0.0036	0.0090	0.0000	0.0000	0.0072	0.0000	0.0000	0.0000	0.0000	0.0000	0.0000	0.0000	0.0000	0.0000	0.0000	0.0000	0.0000	0.0000	0.0000	0.0000	0.0000	0.0000	0.0000	0.0000	0.0090	0.0000	0.0000	0.0000	0.0000	0.0000	0.0000	0.0000	0.0000	0.0000	0.0000	0.0000	0.0000	0.0000	0.0000	0.0000	0.0000	0.0000	0.0000	0.0000	0.0000	0.0000	0.0000	0.0000	0.0000	0.0000	0.0000	0.0000	0.0000	0.0000	0.0000	0.0000	0.0000	0.0000	0.0000	0.0000	0.0000	0.0000	0.0000	4	0	E	4.749	56054					
25	Mixed Honey	Nov-15	0.9233	0.0000	0.0068	0.0000	0.0034	0.0000	0.0017	0.0000	0.0017	0.0000	0.0000	0.0000	0.0000	0.0000	0.0000	0.0000	0.0000	0.0000	0.0000	0.0051	0.0000	0.0119	0.0204	0.0000	0.0000	0.0000	0.0000	0.0034	0.0000	0.0000	0.0000	0.0000	0.0000	0.0000	0.0000	0.0000	0.0000	0.0000	0.0000	0.0000	0.0017	0.0000	0.0000	0.0017	0.0000	0.0034	0.0000	0.0000	0.0000	0.0000	0.0000	0.0000	0.0085	0.0000	0.0000	0.0000	0.0068	0.0000	0.0000	0.0000	0.0000	0.0000	0.0000	0.0000	0.0000	2	0	E	5.060	114857					
26	Grey Box		0.9671	0.0000	0.0035	0.0000	0.0087	0.0000	0.0000	0.0000	0.0000	0.0000	0.0000	0.0000	0.0000	0.0017	0.0000	0.0000	0.0000	0.0000	0.0000	0.0173	0.0000	0.0000	0.0000	0.0000	0.0000	0.0000	0.0000	0.0000	0.0000	0.0000	0.0000	0.0000	0.0000	0.0000	0.0000	0.0000	0.0000	0.0000	0.0000	0.0000	0.0000	0.0000	0.0000	0.0000	0.0000	0.0000	0.0000	0.0000	0.0000	0.0000	0.0000	0.0000	0.0000	0.0000	0.0000	0.0000	0.0000	0.0000	0.0000	0.0000	0.0000	0.0000	0.0000	0.0000	0.0000	9	0	E	3.960	9127					
27	Stringy Bark		0.9570	0.0000	0.0036	0.0000	0.0000	0.0000	0.0161	0.0000	0.0072	0.0000	0.0000	0.0000	0.0000	0.0000	0.0000	0.0000	0.0000	0.0000	0.0000	0.0036	0.0000	0.0000	0.0000	0.0000	0.0000	0.0000	0.0000	0.0000	0.0000	0.0000	0.0000	0.0000	0.0000	0.0000	0.0000	0.0000	0.0000	0.0000	0.0000	0.0000	0.0000	0.0000	0.0000	0.0000	0.0000	0.0000	0.0000	0.0108	0.0000	0.0000	0.0000	0.0000	0.0000	0.0000	0.0000	0.0000	0.0000	0.0000	0.0000	0.0000	0.0000	0.0000	0.0000	0.0000	0.0000	6	0	E	4.775	59559					
28	Iron Bark		0.7523	0.0000	0.0121	0.0828	0.0500	0.0000	0.0035	0.0000	0.0000	0.0700	0.0000	0.0000	0.0000	0.0069	0.0000	0.0000	0.0000	0.0000	0.0000	0.0000	0.0000	0.0000	0.0190	0.0000	0.0000	0.0000	0.0000	0.0000	0.0000	0.0000	0.0000	0.0000	0.0000	0.0000	0.0000	0.0000	0.0000	0.0000	0.0000	0.0000	0.0000	0.0000	0.0000	0.0000	0.0017	0.0000	0.0000	0.0017	0.0000	0.0000	0.0000	0.0000	0.0000	0.0000	0.0000	0.0000	0.0000	0.0000	0.0000	0.0000	0.0000	0.0000	0.0000	0.0000	0.0000	5	0	E	3.934	8598					
29	Yellow Box/Mixed honey	Oct-15	0.8000	0.0018	0.0185	0.0868	0.0018	0.0111	0.0148	0.0000	0.0000	0.0208	0.0055	0.0000	0.0000	0.0000	0.0000	0.0000	0.0000	0.0000	0.0018	0.0037	0.0000	0.0000	0.0018	0.0000	0.0000	0.0000	0.0000	0.0000	0.0000	0.0000	0.0000	0.0000	0.0000	0.0000	0.0000	0.0000	0.0000	0.0000	0.0000	0.0000	0.0000	0.0000	0.0000	0.0000	0.0037	0.0000	0.0000	0.0277	0.0000	0.0000	0.0000	0.0000	0.0000	0.0000	0.0000	0.0000	0.0000	0.0000	0.0000	0.0000	0.0000	0.0000	0.0000	0.0000	0.0000	5	0	E	4.124	13296					
30	Blue Gum		0.7825	0.0303	0.0250	0.0392	0.0303	0.0000	0.0160	0.0000	0.0036	0.0000	0.0071	0.0125	0.0018	0.0000	0.0000	0.0000	0.0000	0.0000	0.0018	0.0303	0.0000	0.0000	0.0018	0.0000	0.0000	0.0000	0.0000	0.0000	0.0000	0.0000	0.0000	0.0143	0.0000	0.0000	0.0000	0.0000	0.0000	0.0000	0.0000	0.0000	0.0000	0.0018	0.0000	0.0000	0.0000	0.0000	0.0000	0.0000	0.0000	0.0018	0.0000	0.0000	0.0000	0.0000	0.0000	0.0000	0.0000	0.0000	0.0000	0.0000	0.0000	0.0000	0.0000	0.0000	0.0000	8	3	E	4.477	29966					
31	Stringy Bark/Mixed Honey	Sep-15	0.8408	0.0000	0.0145	0.0044	0.0566	0.0000	0.0029	0.0000	0.0029	0.0169	0.0087	0.0116	0.0000	0.0000	0.0000	0.0029	0.0000	0.0044	0.0015	0.0000	0.0000	0.0000	0.0015	0.0073	0.0000	0.0000	0.0174	0.0000	0.0000	0.0000	0.0000	0.0000	0.0000	0.0000	0.0000	0.0000	0.0000	0.0000	0.0000	0.0015	0.0000	0.0000	0.0000	0.0000	0.0000	0.0000	0.0000	0.0000	0.0000	0.0000	0.0000	0.0000	0.0000	0.0000	0.0000	0.0000	0.0000	0.0000	0.0044	0.0000	0.0000	0.0000	0.0000	0.0000	0.0000	3	0	E	4.324	21076					
32	White box		0.7675	0.0129	0.0497	0.0018	0.0147	0.0939	0.0018	0.0000	0.0018	0.0006	0.0000	0.0000	0.0018	0.0018	0.0000	0.0000	0.0000	0.0294	0.0000	0.0000	0.0000	0.0037	0.0018	0.0000	0.0000	0.0018	0.0055	0.0000	0.0000	0.0000	0.0000	0.0000	0.0000	0.0000	0.0018	0.0000	0.0000	0.0000	0.0000	0.0000	0.0000	0.0000	0.0000	0.0000	0.0000	0.0000	0.0000	0.0000	0.0000	0.0000	0.0000	0.0000	0.0000	0.0037	0.0000	0.0000	0.0000	0.0000	0.0000	0.0000	0.0000	0.0000	0.0000	0.0037	0.0000	4	1	E	3.440	2754					
33	Mallee	Jan-16	0.8474	0.0208	0.0527	0.0000	0.0277	0.0250	0.0000	0.0000	0.0055	0.0000	0.0153	0.0000	0.0000	0.0000	0.0000	0.0000	0.0014	0.0000	0.0000	0.0000	0.0000	0.0000	0.0000	0.0000	0.0000	0.0000	0.0000	0.0000	0.0000	0.0042	0.0000	0.0000	0.0000	0.0000	0.0000	0.0000	0.0000	0.0000	0.0000	0.0000	0.0000	0.0000	0.0000	0.0000	0.0000	0.0000	0.0000	0.0000	0.0000	0.0000	0.0000	0.0000	0.0000	0.0000	0.0000	0.0000	0.0000	0.0000	0.0000	0.0000	0.0000	0.0000	0.0000	0.0000	0.0000	3	0	E	4.449	28108					
34	Messmate		0.8410	0.0318	0.0133	0.0093	0.0013	0.0650	0.0027	0.0000	0.0000	0.0024	0.0027	0.0000	0.0000	0.0000	0.0000	0.0000	0.0000	0.0239	0.0000	0.0013	0.0000	0.0027	0.0000	0.0000	0.0000	0.0000	0.0000	0.0000	0.0000	0.0027	0.0000	0.0000	0.0000	0.0000	0.0000	0.0000	0.0000	0.0000	0.0000	0.0000	0.0000	0.0000	0.0000	0.0000	0.0000	0.0000	0.0000	0.0000	0.0000	0.0000	0.0000	0.0000	0.0000	0.0000	0.0000	0.0000	0.0000	0.0000	0.0000	0.0000	0.0000	0.0000	0.0000	0.0000	0.0000	5	0	E	4.402	25264					
35	Red Gum/Alfalfa	May-15	0.8717	0.0034	0.0427	0.0017	0.0034	0.0291	0.0085	0.0000	0.0000	0.0036	0.0000	0.0000	0.0000	0.0000	0.0000	0.0000	0.0000	0.0000	0.0000	0.0120	0.0000	0.0205	0.0000	0.0000	0.0000	0.0000	0.0000	0.0034	0.0000	0.0000	0.0000	0.0000	0.0000	0.0000	0.0000	0.0000	0.0000	0.0000	0.0000	0.0000	0.0000	0.0000	0.0000	0.0000	0.0000	0.0000	0.0000	0.0000	0.0000	0.0000	0.0000	0.0000	0.0000	0.0000	0.0000	0.0000	0.0000	0.0000	0.0000	0.0000	0.0000	0.0000	0.0000	0.0000	0.0000	5	2	E	4.604	40165					
36	Jarrah		0.8598	0.0037	0.0000	0.0000	0.0168	0.0112	0.0019	0.0000	0.0075	0.0000	0.0000	0.0093	0.0019	0.0000	0.0000	0.0000	0.0000	0.0000	0.0000	0.0019	0.0000	0.0000	0.0000	0.0000	0.0000	0.0056	0.0000	0.0000	0.0000	0.0000	0.0000	0.0000	0.0804	0.0000	0.0000	0.0000	0.0000	0.0000	0.0000	0.0000	0.0000	0.0000	0.0000	0.0000	0.0000	0.0000	0.0000	0.0000	0.0000	0.0000	0.0000	0.0000	0.0000	0.0000	0.0000	0.0000	0.0000	0.0000	0.0000	0.0000	0.0000	0.0000	0.0000	0.0000	0.0000	4	4	W	4.046	11129					
37	Coolibah		0.9334	0.0231	0.0177	0.0000	0.0000	0.0068	0.0000	0.0000	0.0014	0.0000	0.0014	0.0095	0.0000	0.0000	0.0000	0.0000	0.0000	0.0000	0.0000	0.0014	0.0000	0.0000	0.0000	0.0000	0.0000	0.0000	0.0000	0.0054	0.0000	0.0000	0.0000	0.0000	0.0000	0.0000	0.0000	0.0000	0.0000	0.0000	0.0000	0.0000	0.0000	0.0000	0.0000	0.0000	0.0000	0.0000	0.0000	0.0000	0.0000	0.0000	0.0000	0.0000	0.0000	0.0000	0.0000	0.0000	0.0000	0.0000	0.0000	0.0000	0.0000	0.0000	0.0000	0.0000	0.0000	2	0	E	4.531	33942					
38	Red Stringybark		0.8758	0.0018	0.0088	0.0000	0.0035	0.0106	0.0018	0.0000	0.0000	0.0003	0.0088	0.0814	0.0000	0.0000	0.0000	0.0000	0.0000	0.0018	0.0000	0.0018	0.0000	0.0000	0.0000	0.0000	0.0000	0.0000	0.0000	0.0000	0.0000	0.0000	0.0000	0.0000	0.0000	0.0000	0.0000	0.0000	0.0000	0.0000	0.0000	0.0000	0.0000	0.0000	0.0000	0.0000	0.0000	0.0000	0.0000	0.0000	0.0000	0.0000	0.0000	0.0000	0.0000	0.0000	0.0018	0.0000	0.0000	0.0000	0.0000	0.0000	0.0000	0.0018	0.0000	0.0000	0.0000	3	0	E	4.446	27947					
39	Mixed Honey	Oct-15	0.8344	0.0000	0.0053	0.0088	0.0458	0.0000	0.0088	0.0510	0.0158	0.0001	0.0000	0.0000	0.0000	0.0000	0.0000	0.0000	0.0000	0.0000	0.0035	0.0000	0.0000	0.0000	0.0000	0.0000	0.0106	0.0000	0.0000	0.0000	0.0000	0.0018	0.0018	0.0000	0.0000	0.0000	0.0000	0.0000	0.0000	0.0000	0.0000	0.0018	0.0000	0.0000	0.0000	0.0035	0.0000	0.0018	0.0000	0.0000	0.0018	0.0000	0.0000	0.0000	0.0000	0.0000	0.0000	0.0000	0.0000	0.0000	0.0000	0.0000	0.0000	0.0000	0.0000	0.0000	0.0000	4	3	E	3.673	4710					
40	Macadamia	Sep-15	0.6454	0.0000	0.0000	0.0049	0.0618	0.0000	0.0033	0.2406	0.0098	0.0001	0.0016	0.0000	0.0000	0.0000	0.0000	0.0000	0.0000	0.0000	0.0163	0.0000	0.0000	0.0000	0.0000	0.0000	0.0016	0.0000	0.0016	0.0000	0.0000	0.0000	0.0000	0.0000	0.0000	0.0016	0.0000	0.0000	0.0000	0.0000	0.0000	0.0065	0.0000	0.0000	0.0000	0.0000	0.0016	0.0016	0.0000	0.0000	0.0000	0.0000	0.0000	0.0000	0.0000	0.0000	0.0000	0.0000	0.0000	0.0000	0.0000	0.0000	0.0000	0.0000	0.0000	0.0000	0.0016	3	2	E	3.543	3493					
41	Blue Gum/Mixed Honey		0.5496	0.0000	0.0000	0.0047	0.1759	0.0000	0.0817	0.0157	0.0612	0.0044	0.0047	0.0110	0.0000	0.0000	0.0000	0.0581	0.0031	0.0000	0.0063	0.0000	0.0016	0.0000	0.0047	0.0000	0.0000	0.0016	0.0000	0.0000	0.0000	0.0000	0.0000	0.0000	0.0000	0.0000	0.0000	0.0000	0.0031	0.0000	0.0000	0.0000	0.0000	0.0000	0.0000	0.0000	0.0031	0.0047	0.0000	0.0000	0.0000	0.0000	0.0000	0.0000	0.0000	0.0000	0.0031	0.0000	0.0000	0.0000	0.0000	0.0000	0.0000	0.0000	0.0000	0.0000	0.0000	3	1	E	3.834	6818					
42	Iron Bark/Mixed Honey	Oct-15	0.3534	0.0000	0.0017	0.0017	0.2608	0.0000	0.1733	0.0343	0.1115	0.0049	0.0017	0.0034	0.0000	0.0000	0.0000	0.0137	0.0000	0.0017	0.0051	0.0034	0.0000	0.0000	0.0000	0.0000	0.0000	0.0034	0.0000	0.0017	0.0000	0.0000	0.0000	0.0000	0.0051	0.0000	0.0000	0.0000	0.0000	0.0000	0.0000	0.0034	0.0017	0.0000	0.0000	0.0034	0.0000	0.0000	0.0000	0.0000	0.0000	0.0000	0.0000	0.0000	0.0000	0.0000	0.0000	0.0000	0.0069	0.0000	0.0000	0.0000	0.0000	0.0000	0.0000	0.0000	0.0000	5	2	E	3.357	2276					
43	Macadamia		0.3054	0.0000	0.0392	0.0359	0.0980	0.0000	0.0751	0.2564	0.0653	0.0022	0.0114	0.0098	0.0000	0.0000	0.0000	0.0033	0.0000	0.0033	0.0261	0.0098	0.0000	0.0000	0.0016	0.0049	0.0033	0.0000	0.0000	0.0000	0.0000	0.0049	0.0082	0.0000	0.0000	0.0098	0.0000	0.0000	0.0000	0.0000	0.0000	0.0000	0.0000	0.0196	0.0016	0.0000	0.0000	0.0000	0.0000	0.0000	0.0000	0.0000	0.0000	0.0000	0.0000	0.0000	0.0000	0.0000	0.0000	0.0000	0.0000	0.0000	0.0000	0.0000	0.0000	0.0000	0.0000	3	2	E	3.154	1427					
44	Mixed Honey/Macadamia	Oct-15	0.4987	0.0000	0.0220	0.0458	0.0220	0.0000	0.1192	0.1063	0.0495	0.0026	0.0000	0.0000	0.0000	0.0000	0.0000	0.0000	0.0000	0.0000	0.0752	0.0055	0.0000	0.0000	0.0000	0.0037	0.0000	0.0000	0.0000	0.0000	0.0000	0.0018	0.0000	0.0018	0.0000	0.0238	0.0018	0.0000	0.0000	0.0000	0.0000	0.0000	0.0000	0.0165	0.0000	0.0000	0.0000	0.0000	0.0000	0.0000	0.0000	0.0000	0.0000	0.0000	0.0000	0.0000	0.0000	0.0000	0.0000	0.0000	0.0000	0.0037	0.0000	0.0000	0.0000	0.0000	0.0000	5	1	E	3.887	7701					
45	Macadamia/Iron Bark	Oct-15	0.6371	0.0018	0.0092	0.0624	0.0624	0.0000	0.0386	0.0459	0.0386	0.0306	0.0000	0.0055	0.0018	0.0000	0.0000	0.0000	0.0000	0.0000	0.0073	0.0000	0.0000	0.0000	0.0000	0.0000	0.0000	0.0000	0.0000	0.0000	0.0000	0.0000	0.0000	0.0000	0.0018	0.0000	0.0000	0.0000	0.0000	0.0000	0.0018	0.0000	0.0000	0.0018	0.0000	0.0000	0.0018	0.0000	0.0000	0.0000	0.0018	0.0073	0.0000	0.0000	0.0000	0.0000	0.0000	0.0000	0.0000	0.0147	0.0000	0.0239	0.0000	0.0000	0.0000	0.0000	0.0000	5	3	E	3.929	8499					
46	Mixed Honey	Oct-15	0.4089	0.0000	0.0105	0.0120	0.0434	0.0000	0.3221	0.0015	0.0285	0.0503	0.0000	0.0270	0.0015	0.0000	0.0000	0.0045	0.0000	0.0000	0.0494	0.0015	0.0000	0.0000	0.0045	0.0060	0.0015	0.0150	0.0000	0.0000	0.0000	0.0000	0.0000	0.0000	0.0000	0.0030	0.0000	0.0000	0.0000	0.0000	0.0015	0.0000	0.0000	0.0000	0.0000	0.0000	0.0000	0.0000	0.0000	0.0000	0.0015	0.0015	0.0000	0.0000	0.0000	0.0000	0.0000	0.0000	0.0015	0.0015	0.0000	0.0000	0.0000	0.0000	0.0000	0.0015	0.0000	5	3	E	3.157	1437					
47	Blue Gum	Oct-15	0.6264	0.0000	0.0065	0.0016	0.0325	0.0000	0.0260	0.0163	0.0049	0.0076	0.0016	0.0065	0.0000	0.0000	0.0098	0.0244	0.0163	0.0033	0.0146	0.0049	0.0000	0.0260	0.0033	0.0065	0.0000	0.0000	0.0000	0.0049	0.0000	0.0000	0.0016	0.0130	0.0016	0.0195	0.0000	0.0000	0.0992	0.0000	0.0000	0.0098	0.0000	0.0000	0.0000	0.0000	0.0000	0.0049	0.0000	0.0000	0.0000	0.0000	0.0000	0.0000	0.0000	0.0000	0.0049	0.0000	0.0000	0.0000	0.0000	0.0000	0.0000	0.0000	0.0000	0.0000	0.0000	3	1	E	3.531	3396					
48	Gum	Sep-15	0.5665	0.0000	0.0245	0.0115	0.0245	0.0000	0.0144	0.0029	0.0923	0.0688	0.0058	0.0000	0.0000	0.0000	0.0043	0.0750	0.0029	0.0029	0.0000	0.0014	0.0000	0.0029	0.0000	0.0101	0.0000	0.0000	0.0086	0.0000	0.0000	0.0000	0.0245	0.0000	0.0000	0.0014	0.0000	0.0000	0.0173	0.0000	0.0000	0.0029	0.0086	0.0000	0.0000	0.0086	0.0000	0.0029	0.0000	0.0014	0.0000	0.0014	0.0000	0.0000	0.0000	0.0000	0.0000	0.0000	0.0000	0.0000	0.0000	0.0000	0.0000	0.0000	0.0000	0.0000	0.0000	4	2	E	3.230	1697					
49	Ti-Tree Coastal Honey	Oct-15	0.7366	0.0000	0.0000	0.0135	0.0169	0.0000	0.0254	0.0085	0.0897	0.0044	0.0000	0.0000	0.0000	0.0000	0.0000	0.0271	0.0000	0.0034	0.0356	0.0017	0.0000	0.0000	0.0017	0.0017	0.0000	0.0017	0.0000	0.0000	0.0000	0.0000	0.0017	0.0000	0.0000	0.0000	0.0000	0.0017	0.0000	0.0000	0.0000	0.0152	0.0000	0.0000	0.0000	0.0000	0.0000	0.0135	0.0000	0.0000	0.0000	0.0000	0.0000	0.0000	0.0000	0.0000	0.0000	0.0000	0.0000	0.0000	0.0000	0.0000	0.0000	0.0000	0.0000	0.0000	0.0000	3	1	E	4.710	51228					
50	Iron Bark/mixed	Oct-15	0.3232	0.0090	0.0030	0.0045	0.0165	0.0000	0.0479	0.0853	0.0598	0.0754	0.0000	0.2977	0.0015	0.0000	0.0000	0.0060	0.0000	0.0000	0.0165	0.0000	0.0015	0.0045	0.0120	0.0030	0.0045	0.0015	0.0000	0.0000	0.0000	0.0000	0.0075	0.0000	0.0000	0.0015	0.0000	0.0000	0.0000	0.0000	0.0000	0.0015	0.0000	0.0000	0.0000	0.0015	0.0030	0.0060	0.0000	0.0000	0.0000	0.0000	0.0000	0.0000	0.0000	0.0000	0.0000	0.0045	0.0000	0.0000	0.0000	0.0000	0.0000	0.0000	0.0000	0.0000	0.0000	5	4	E	3.551	3555					
51	Mixed Honey	Oct-15	0.4845	0.0280	0.0049	0.0066	0.0478	0.0000	0.0049	0.0692	0.0725	0.0952	0.0000	0.0461	0.0000	0.0000	0.0000	0.0000	0.0000	0.0000	0.0181	0.0000	0.0000	0.0033	0.0874	0.0033	0.0000	0.0000	0.0000	0.0016	0.0000	0.0000	0.0016	0.0000	0.0000	0.0115	0.0000	0.0000	0.0000	0.0033	0.0000	0.0000	0.0000	0.0016	0.0000	0.0000	0.0016	0.0033	0.0000	0.0000	0.0000	0.0000	0.0000	0.0000	0.0000	0.0000	0.0000	0.0016	0.0000	0.0000	0.0000	0.0000	0.0000	0.0016	0.0000	0.0000	0.0000	4	3	E	3.705	5071					
52	Mixed Honey	Jun-15	0.4285	0.0092	0.0061	0.0015	0.0184	0.0000	0.0154	0.0123	0.3563	0.0049	0.0230	0.0061	0.0031	0.0000	0.0000	0.0261	0.0000	0.0000	0.0169	0.0031	0.0000	0.0000	0.0092	0.0015	0.0107	0.0000	0.0000	0.0000	0.0000	0.0000	0.0154	0.0000	0.0015	0.0061	0.0000	0.0000	0.0000	0.0092	0.0000	0.0015	0.0031	0.0000	0.0000	0.0015	0.0000	0.0031	0.0000	0.0000	0.0000	0.0000	0.0015	0.0000	0.0000	0.0000	0.0000	0.0000	0.0015	0.0000	0.0000	0.0000	0.0000	0.0000	0.0000	0.0000	0.0015	2	5	E	4.152	14206					
53	Mixed Honey	Oct-15	0.4161	0.0000	0.0050	0.0000	0.0168	0.0000	0.0067	0.0839	0.2886	0.0101	0.0268	0.0185	0.0034	0.0000	0.0000	0.0151	0.0000	0.0000	0.0050	0.0235	0.0000	0.0067	0.0117	0.0050	0.0000	0.0000	0.0000	0.0000	0.0000	0.0000	0.0050	0.0034	0.0000	0.0134	0.0000	0.0000	0.0034	0.0000	0.0017	0.0168	0.0000	0.0000	0.0000	0.0000	0.0017	0.0034	0.0000	0.0000	0.0000	0.0000	0.0000	0.0000	0.0000	0.0000	0.0034	0.0000	0.0017	0.0000	0.0017	0.0000	0.0000	0.0000	0.0000	0.0000	0.0000	3	2	E	4.054	11319					
54	Iron Bark/Mixed Honey	Oct-15	0.6073	0.0017	0.0033	0.0298	0.0083	0.0000	0.0050	0.0265	0.0612	0.0105	0.0033	0.0265	0.0033	0.0000	0.0000	0.0099	0.0000	0.0000	0.0066	0.0050	0.0000	0.0017	0.0000	0.0066	0.0960	0.0000	0.0000	0.0000	0.0000	0.0017	0.0827	0.0000	0.0000	0.0017	0.0000	0.0000	0.0000	0.0000	0.0000	0.0000	0.0000	0.0000	0.0000	0.0000	0.0000	0.0000	0.0000	0.0000	0.0000	0.0000	0.0000	0.0000	0.0000	0.0000	0.0000	0.0000	0.0017	0.0000	0.0000	0.0000	0.0000	0.0000	0.0000	0.0000	0.0000	4	1	E	4.158	14400					
55	Macadamia/Mixed Honey	Oct-15	0.4169	0.0000	0.0045	0.0193	0.0341	0.0045	0.0386	0.1306	0.1825	0.0119	0.0000	0.0134	0.0000	0.0015	0.0000	0.0000	0.0000	0.0000	0.0341	0.0119	0.0015	0.0089	0.0059	0.0030	0.0504	0.0000	0.0000	0.0000	0.0000	0.0015	0.0059	0.0000	0.0045	0.0000	0.0000	0.0000	0.0000	0.0000	0.0000	0.0000	0.0000	0.0000	0.0000	0.0015	0.0000	0.0074	0.0000	0.0000	0.0000	0.0000	0.0000	0.0000	0.0000	0.0015	0.0000	0.0045	0.0000	0.0000	0.0000	0.0000	0.0000	0.0000	0.0000	0.0000	0.0000	3	1	E	3.982	9593					
56	Blue Gum/Mixed Honey	Oct-15	0.3323	0.0000	0.0086	0.0171	0.0371	0.0000	0.0043	0.2581	0.0242	0.0717	0.0000	0.0000	0.0000	0.0014	0.0000	0.0485	0.0000	0.0000	0.0000	0.0014	0.0029	0.0143	0.0884	0.0185	0.0000	0.0000	0.0029	0.0057	0.0000	0.0000	0.0000	0.0257	0.0000	0.0029	0.0000	0.0000	0.0014	0.0014	0.0000	0.0171	0.0029	0.0000	0.0000	0.0014	0.0000	0.0000	0.0000	0.0000	0.0000	0.0000	0.0000	0.0000	0.0000	0.0000	0.0000	0.0000	0.0014	0.0000	0.0000	0.0000	0.0000	0.0000	0.0000	0.0000	0.0000	7	2	E	3.837	6873					
57	Blue Gum/Mixed Honey	Oct-15	0.5105	0.0015	0.0044	0.0044	0.0512	0.0000	0.0073	0.1082	0.0278	0.0302	0.0000	0.0015	0.0029	0.0000	0.0000	0.0190	0.0000	0.0000	0.0015	0.0029	0.0000	0.0278	0.0059	0.0512	0.0000	0.0015	0.0000	0.0029	0.0015	0.0000	0.0000	0.0585	0.0000	0.0088	0.0000	0.0000	0.0351	0.0000	0.0000	0.0073	0.0088	0.0015	0.0029	0.0000	0.0000	0.0029	0.0000	0.0015	0.0000	0.0000	0.0000	0.0000	0.0015	0.0000	0.0000	0.0000	0.0015	0.0000	0.0000	0.0000	0.0000	0.0000	0.0000	0.0000	0.0000	4	3	E	3.570	3716					
58	Macadamia/Mixed Honey	Oct-15	0.7614	0.0137	0.0326	0.0034	0.0034	0.0000	0.0171	0.0977	0.0017	0.0020	0.0000	0.0000	0.0000	0.0000	0.0000	0.0086	0.0000	0.0034	0.0000	0.0000	0.0000	0.0000	0.0034	0.0154	0.0000	0.0000	0.0000	0.0000	0.0000	0.0000	0.0069	0.0086	0.0017	0.0000	0.0000	0.0000	0.0000	0.0000	0.0103	0.0051	0.0034	0.0000	0.0000	0.0000	0.0000	0.0000	0.0000	0.0000	0.0000	0.0000	0.0000	0.0000	0.0000	0.0000	0.0000	0.0000	0.0000	0.0000	0.0000	0.0000	0.0000	0.0000	0.0000	0.0000	0.0000	3	1	E	4.139	13762					
59	Macadamia/Mixed Honey	Sep-15	0.5170	0.0000	0.0209	0.0361	0.0000	0.0000	0.0247	0.1350	0.0057	0.0363	0.0019	0.0019	0.0000	0.0000	0.0000	0.0000	0.0095	0.0000	0.0000	0.0076	0.0000	0.0019	0.0000	0.0171	0.0000	0.0000	0.0000	0.0000	0.0000	0.0152	0.0095	0.0000	0.0000	0.0000	0.0000	0.0000	0.0000	0.0589	0.0076	0.0000	0.0057	0.0000	0.0000	0.0000	0.0000	0.0000	0.0760	0.0000	0.0000	0.0000	0.0038	0.0000	0.0000	0.0000	0.0000	0.0000	0.0000	0.0000	0.0000	0.0000	0.0000	0.0000	0.0000	0.0000	0.0000	4	4	E	3.317	2076					
60	Iron Bark/mixed	Oct-15	0.3320	0.0000	0.0500	0.1464	0.0107	0.0000	0.0214	0.0321	0.2927	0.0040	0.0000	0.0000	0.0000	0.0000	0.0000	0.0000	0.0000	0.0000	0.0268	0.0018	0.0018	0.0000	0.0071	0.0000	0.0000	0.0000	0.0000	0.0000	0.0232	0.0000	0.0000	0.0000	0.0000	0.0000	0.0000	0.0000	0.0000	0.0000	0.0000	0.0000	0.0000	0.0000	0.0000	0.0000	0.0054	0.0000	0.0143	0.0018	0.0232	0.0000	0.0000	0.0000	0.0000	0.0018	0.0000	0.0036	0.0000	0.0000	0.0000	0.0000	0.0000	0.0000	0.0000	0.0000	0.0000	5	3	E	3.898	7913					
61	Macadamia	Oct-15	0.1949	0.0018	0.0197	0.0143	0.0054	0.0000	0.0375	0.6132	0.0215	0.0024	0.0268	0.0000	0.0000	0.0000	0.0000	0.0179	0.0000	0.0000	0.0161	0.0018	0.0000	0.0036	0.0054	0.0000	0.0000	0.0000	0.0000	0.0000	0.0000	0.0072	0.0000	0.0000	0.0000	0.0000	0.0036	0.0000	0.0000	0.0000	0.0000	0.0000	0.0000	0.0000	0.0000	0.0000	0.0000	0.0000	0.0000	0.0000	0.0000	0.0000	0.0018	0.0000	0.0000	0.0000	0.0000	0.0000	0.0000	0.0000	0.0000	0.0000	0.0000	0.0000	0.0000	0.0000	0.0000	4	2	E	3.496	3133					
62	Macadamia	Oct-15	0.1952	0.0000	0.0163	0.0253	0.0235	0.0000	0.0813	0.5260	0.0054	0.0077	0.0000	0.0542	0.0018	0.0000	0.0018	0.0000	0.0000	0.0000	0.0018	0.0036	0.0000	0.0054	0.0018	0.0000	0.0000	0.0000	0.0000	0.0000	0.0000	0.0072	0.0000	0.0000	0.0000	0.0000	0.0000	0.0000	0.0000	0.0000	0.0000	0.0000	0.0000	0.0000	0.0000	0.0000	0.0000	0.0090	0.0000	0.0000	0.0235	0.0018	0.0000	0.0000	0.0000	0.0000	0.0018	0.0000	0.0000	0.0054	0.0000	0.0000	0.0000	0.0000	0.0000	0.0000	0.0000	5	3	E	3.520	3313					
63	Macadamia	Oct-15	0.1705	0.0173	0.0281	0.0194	0.0108	0.0000	0.1425	0.3562	0.0756	0.0049	0.0065	0.0842	0.0022	0.0000	0.0000	0.0000	0.0000	0.0000	0.0108	0.0130	0.0000	0.0000	0.0000	0.0000	0.0000	0.0000	0.0022	0.0000	0.0000	0.0043	0.0000	0.0000	0.0000	0.0065	0.0000	0.0000	0.0000	0.0065	0.0000	0.0000	0.0000	0.0065	0.0000	0.0022	0.0000	0.0000	0.0000	0.0022	0.0086	0.0000	0.0000	0.0000	0.0000	0.0000	0.0000	0.0000	0.0000	0.0108	0.0000	0.0000	0.0022	0.0000	0.0000	0.0000	0.0000	5	3	E	3.644	4401					
64	Yapunyah	Oct-15	0.4321	0.0000	0.0171	0.0000	0.0000	0.4681	0.0017	0.0000	0.0051	0.0003	0.0000	0.0017	0.0000	0.0000	0.0000	0.0000	0.0720	0.0000	0.0000	0.0000	0.0000	0.0000	0.0000	0.0000	0.0000	0.0000	0.0000	0.0000	0.0000	0.0000	0.0000	0.0000	0.0000	0.0000	0.0000	0.0000	0.0000	0.0000	0.0000	0.0000	0.0000	0.0000	0.0000	0.0000	0.0000	0.0000	0.0000	0.0000	0.0000	0.0000	0.0000	0.0000	0.0000	0.0000	0.0000	0.0000	0.0000	0.0000	0.0000	0.0000	0.0000	0.0000	0.0000	0.0000	0.0000	4	0	E	4.077	11929					
65	Yapunyah		0.3180	0.0099	0.1402	0.0454	0.0000	0.0592	0.0118	0.0000	0.0079	0.0066	0.0039	0.0000	0.0000	0.0000	0.0000	0.0000	0.3338	0.0000	0.0000	0.0020	0.0000	0.0000	0.0000	0.0000	0.0020	0.0000	0.0059	0.0000	0.0000	0.0020	0.0000	0.0000	0.0000	0.0000	0.0000	0.0000	0.0000	0.0316	0.0000	0.0000	0.0000	0.0000	0.0000	0.0000	0.0000	0.0000	0.0000	0.0000	0.0000	0.0000	0.0000	0.0000	0.0000	0.0000	0.0000	0.0000	0.0000	0.0000	0.0000	0.0000	0.0197	0.0000	0.0000	0.0000	0.0000	3	1	E	3.958	9085					
66	Canola	Aug-15	0.6451	0.0029	0.1414	0.1826	0.0000	0.0000	0.0074	0.0000	0.0059	0.0015	0.0015	0.0103	0.0000	0.0000	0.0000	0.0000	0.0000	0.0000	0.0000	0.0000	0.0000	0.0000	0.0015	0.0000	0.0000	0.0000	0.0000	0.0000	0.0000	0.0000	0.0000	0.0000	0.0000	0.0000	0.0000	0.0000	0.0000	0.0000	0.0000	0.0000	0.0000	0.0000	0.0000	0.0000	0.0000	0.0000	0.0000	0.0000	0.0000	0.0000	0.0000	0.0000	0.0000	0.0000	0.0000	0.0000	0.0000	0.0000	0.0000	0.0000	0.0000	0.0000	0.0000	0.0000	0.0000	3	0	W	4.832	67900					
67	Canola	Aug-15	0.5574	0.0000	0.1759	0.1870	0.0000	0.0259	0.0000	0.0000	0.0019	0.0037	0.0000	0.0333	0.0000	0.0000	0.0000	0.0000	0.0000	0.0000	0.0000	0.0037	0.0000	0.0000	0.0000	0.0000	0.0000	0.0056	0.0000	0.0000	0.0000	0.0000	0.0000	0.0000	0.0056	0.0000	0.0000	0.0000	0.0000	0.0000	0.0000	0.0000	0.0000	0.0000	0.0000	0.0000	0.0000	0.0000	0.0000	0.0000	0.0000	0.0000	0.0000	0.0000	0.0000	0.0000	0.0000	0.0000	0.0000	0.0000	0.0000	0.0000	0.0000	0.0000	0.0000	0.0000	0.0000	6	2	W	4.860	72465					
68	Black Box		0.5423	0.0035	0.3785	0.0000	0.0035	0.0211	0.0053	0.0000	0.0018	0.0018	0.0088	0.0018	0.0000	0.0000	0.0000	0.0000	0.0035	0.0000	0.0000	0.0106	0.0000	0.0000	0.0000	0.0000	0.0000	0.0000	0.0000	0.0035	0.0000	0.0000	0.0000	0.0000	0.0000	0.0000	0.0000	0.0000	0.0000	0.0000	0.0000	0.0000	0.0000	0.0000	0.0000	0.0000	0.0000	0.0000	0.0000	0.0000	0.0000	0.0000	0.0000	0.0000	0.0000	0.0000	0.0123	0.0000	0.0000	0.0000	0.0000	0.0000	0.0000	0.0000	0.0000	0.0000	0.0000	5	0	E	4.608	40549					
69	Canola/Yate	Oct-15	0.2405	0.0000	0.5517	0.0652	0.0220	0.0841	0.0000	0.0000	0.0220	0.0010	0.0071	0.0024	0.0000	0.0000	0.0000	0.0000	0.0000	0.0000	0.0000	0.0000	0.0000	0.0000	0.0000	0.0000	0.0016	0.0000	0.0000	0.0008	0.0000	0.0000	0.0000	0.0000	0.0000	0.0000	0.0000	0.0000	0.0000	0.0008	0.0000	0.0000	0.0000	0.0000	0.0000	0.0000	0.0000	0.0000	0.0000	0.0000	0.0000	0.0000	0.0000	0.0000	0.0000	0.0000	0.0000	0.0000	0.0000	0.0000	0.0000	0.0000	0.0000	0.0000	0.0000	0.0000	0.0000	11	3	W	4.286	19314					
70	Mixed Honey	Oct-15	0.1858	0.0000	0.0000	0.0120	0.0260	0.1978	0.0080	0.0000	0.0200	0.1349	0.0000	0.0000	0.0000	0.0000	0.0000	0.0000	0.0000	0.0000	0.3117	0.0020	0.0000	0.0000	0.0000	0.0000	0.0160	0.0440	0.0140	0.0000	0.0000	0.0020	0.0000	0.0000	0.0000	0.0000	0.0000	0.0000	0.0000	0.0000	0.0000	0.0000	0.0020	0.0000	0.0000	0.0000	0.0000	0.0000	0.0000	0.0000	0.0000	0.0040	0.0000	0.0000	0.0000	0.0160	0.0000	0.0000	0.0000	0.0000	0.0000	0.0000	0.0000	0.0000	0.0000	0.0000	0.0000	5	0	E	3.900	7945					
71	"Spring Eucalypt, WA"	Jan-15	0.4111	0.0484	0.0186	0.0614	0.0781	0.1395	0.0074	0.0000	0.0186	0.0253	0.0000	0.0056	0.1116	0.0000	0.0000	0.0000	0.0000	0.0000	0.0000	0.0000	0.0242	0.0000	0.0000	0.0000	0.0000	0.0298	0.0000	0.0019	0.0074	0.0000	0.0000	0.0000	0.0093	0.0000	0.0000	0.0000	0.0000	0.0000	0.0000	0.0000	0.0000	0.0000	0.0000	0.0000	0.0000	0.0000	0.0000	0.0000	0.0000	0.0019	0.0000	0.0000	0.0000	0.0000	0.0000	0.0000	0.0000	0.0000	0.0000	0.0000	0.0000	0.0000	0.0000	0.0000	0.0000	8	6	W	4.613	41006					
72	"Spring Eucalypt, WA"	Jan-15	0.5579	0.0499	0.0406	0.0905	0.0351	0.0573	0.0000	0.0000	0.0148	0.0154	0.0000	0.0000	0.0647	0.0000	0.0000	0.0000	0.0000	0.0000	0.0000	0.0000	0.0203	0.0000	0.0018	0.0000	0.0000	0.0111	0.0000	0.0000	0.0259	0.0000	0.0000	0.0000	0.0074	0.0000	0.0000	0.0000	0.0000	0.0037	0.0000	0.0000	0.0000	0.0000	0.0018	0.0000	0.0000	0.0000	0.0000	0.0000	0.0000	0.0000	0.0000	0.0000	0.0000	0.0000	0.0000	0.0000	0.0000	0.0000	0.0000	0.0000	0.0018	0.0000	0.0000	0.0000	0.0000	9	8	W	4.768	58628					
73	WA Mixed Honey/Salvation Jane	Oct-15	0.3974	0.1857	0.0966	0.0427	0.0149	0.2006	0.0019	0.0000	0.0111	0.0084	0.0000	0.0019	0.0204	0.0000	0.0000	0.0000	0.0000	0.0000	0.0000	0.0000	0.0000	0.0000	0.0000	0.0000	0.0000	0.0093	0.0000	0.0000	0.0000	0.0000	0.0000	0.0000	0.0019	0.0000	0.0000	0.0000	0.0000	0.0000	0.0000	0.0000	0.0000	0.0000	0.0000	0.0000	0.0074	0.0000	0.0000	0.0000	0.0000	0.0000	0.0000	0.0000	0.0000	0.0000	0.0000	0.0000	0.0000	0.0000	0.0000	0.0000	0.0000	0.0000	0.0000	0.0000	0.0000	8	3	W	4.084	12137					
74	"Spring Eucalypt, WA"	Jan-15	0.4384	0.0062	0.0062	0.0604	0.2602	0.1890	0.0015	0.0000	0.0031	0.0056	0.0000	0.0000	0.0217	0.0000	0.0000	0.0000	0.0000	0.0000	0.0000	0.0000	0.0031	0.0000	0.0000	0.0000	0.0000	0.0000	0.0000	0.0000	0.0015	0.0000	0.0000	0.0000	0.0031	0.0000	0.0000	0.0000	0.0000	0.0000	0.0000	0.0000	0.0000	0.0000	0.0000	0.0000	0.0000	0.0000	0.0000	0.0000	0.0000	0.0000	0.0000	0.0000	0.0000	0.0000	0.0000	0.0000	0.0000	0.0000	0.0000	0.0000	0.0000	0.0000	0.0000	0.0000	0.0000	8	6	W	4.933	85635					
75	"Mild Spring Eucalypt, WA"	Oct-15	0.2443	0.0000	0.0407	0.0989	0.1164	0.1202	0.0155	0.0000	0.0116	0.0420	0.0000	0.0019	0.1261	0.0000	0.0000	0.0000	0.0000	0.0000	0.0000	0.0000	0.0756	0.0000	0.0000	0.0000	0.0078	0.0039	0.0000	0.0097	0.0116	0.0019	0.0000	0.0000	0.0000	0.0000	0.0097	0.0000	0.0000	0.0155	0.0000	0.0000	0.0000	0.0000	0.0310	0.0000	0.0000	0.0000	0.0000	0.0000	0.0000	0.0000	0.0000	0.0000	0.0116	0.0000	0.0000	0.0019	0.0000	0.0000	0.0000	0.0000	0.0000	0.0000	0.0000	0.0000	0.0000	10	9	W	4.114	12991					
76	WA Wildflower	Oct-15	0.2500	0.0056	0.0019	0.0658	0.0019	0.0357	0.0019	0.0000	0.0282	0.2687	0.0000	0.0000	0.2181	0.0000	0.0000	0.0000	0.0000	0.0000	0.0000	0.0019	0.0263	0.0000	0.0000	0.0000	0.0000	0.0602	0.0000	0.0000	0.0094	0.0000	0.0000	0.0000	0.0038	0.0038	0.0019	0.0019	0.0000	0.0019	0.0000	0.0000	0.0000	0.0000	0.0038	0.0000	0.0000	0.0000	0.0000	0.0000	0.0000	0.0056	0.0000	0.0000	0.0000	0.0019	0.0000	0.0000	0.0000	0.0000	0.0000	0.0000	0.0000	0.0000	0.0000	0.0000	0.0000	8	6	W	4.092	12354					
77	WA Wildflower	Jan-15	0.4788	0.0037	0.0018	0.1060	0.0146	0.0347	0.0219	0.0000	0.0128	0.0716	0.0000	0.0000	0.1023	0.0000	0.0000	0.0000	0.0000	0.0000	0.0000	0.0000	0.0000	0.0000	0.0000	0.0000	0.0000	0.1298	0.0000	0.0000	0.0037	0.0000	0.0000	0.0000	0.0000	0.0000	0.0000	0.0000	0.0000	0.0055	0.0000	0.0000	0.0000	0.0000	0.0128	0.0000	0.0000	0.0000	0.0000	0.0000	0.0000	0.0000	0.0000	0.0000	0.0000	0.0000	0.0000	0.0000	0.0000	0.0000	0.0000	0.0000	0.0000	0.0000	0.0000	0.0000	0.0000	7	6	W	4.384	24236					
78	White box	Sep-15	0.4346	0.0000	0.2836	0.1768	0.0221	0.0000	0.0129	0.0000	0.0037	0.0239	0.0055	0.0000	0.0000	0.0000	0.0000	0.0000	0.0000	0.0000	0.0018	0.0018	0.0000	0.0000	0.0000	0.0203	0.0000	0.0000	0.0000	0.0000	0.0000	0.0074	0.0000	0.0000	0.0000	0.0018	0.0000	0.0000	0.0000	0.0000	0.0000	0.0000	0.0000	0.0000	0.0000	0.0000	0.0000	0.0000	0.0000	0.0000	0.0018	0.0000	0.0000	0.0000	0.0000	0.0000	0.0000	0.0000	0.0000	0.0000	0.0000	0.0000	0.0000	0.0000	0.0000	0.0000	0.0000	4	0	E	4.353	22562					
79	WA Organic/Spring Eucalypt	Jan-15	0.4051	0.0017	0.1397	0.1938	0.0332	0.0000	0.0244	0.0000	0.0035	0.0413	0.0000	0.0000	0.0629	0.0000	0.0000	0.0000	0.0000	0.0000	0.0017	0.0000	0.0122	0.0000	0.0035	0.0576	0.0000	0.0000	0.0000	0.0000	0.0000	0.0035	0.0017	0.0000	0.0000	0.0017	0.0000	0.0000	0.0000	0.0000	0.0017	0.0000	0.0000	0.0000	0.0000	0.0000	0.0000	0.0000	0.0000	0.0000	0.0000	0.0105	0.0000	0.0000	0.0000	0.0000	0.0000	0.0000	0.0000	0.0000	0.0000	0.0000	0.0000	0.0000	0.0000	0.0000	0.0000	5	4	W	4.060	11469					
80	"Spring Eucalypt, WA"	Jan-15	0.4730	0.0000	0.0820	0.2950	0.0105	0.0000	0.0105	0.0000	0.0017	0.0103	0.0000	0.0000	0.0209	0.0017	0.0000	0.0000	0.0000	0.0000	0.0000	0.0017	0.0087	0.0000	0.0035	0.0785	0.0000	0.0000	0.0000	0.0000	0.0000	0.0000	0.0000	0.0000	0.0000	0.0000	0.0000	0.0000	0.0000	0.0000	0.0000	0.0000	0.0000	0.0000	0.0000	0.0000	0.0017	0.0000	0.0000	0.0000	0.0000	0.0000	0.0000	0.0000	0.0000	0.0000	0.0000	0.0000	0.0000	0.0000	0.0000	0.0000	0.0000	0.0000	0.0000	0.0000	0.0000	3	2	W	4.506	32031					
81	"Mild spring Eucalypt, WA"	Sep-15	0.4794	0.0000	0.2062	0.1850	0.0123	0.0000	0.0070	0.0035	0.0053	0.0360	0.0018	0.0000	0.0317	0.0000	0.0000	0.0000	0.0018	0.0000	0.0000	0.0000	0.0106	0.0000	0.0000	0.0176	0.0000	0.0000	0.0000	0.0000	0.0000	0.0018	0.0000	0.0000	0.0000	0.0000	0.0000	0.0000	0.0000	0.0000	0.0000	0.0000	0.0000	0.0000	0.0000	0.0000	0.0000	0.0000	0.0000	0.0000	0.0000	0.0000	0.0000	0.0000	0.0000	0.0000	0.0000	0.0000	0.0000	0.0000	0.0000	0.0000	0.0000	0.0000	0.0000	0.0000	0.0000	5	4	W	4.419	26222					
82	"Spring Eucalypt, WA"	Jan-15	0.5328	0.0000	0.0642	0.2516	0.0174	0.0000	0.0156	0.0000	0.0000	0.0438	0.0000	0.0000	0.0399	0.0000	0.0000	0.0000	0.0000	0.0017	0.0000	0.0017	0.0052	0.0000	0.0000	0.0208	0.0000	0.0000	0.0000	0.0000	0.0000	0.0017	0.0000	0.0000	0.0000	0.0000	0.0000	0.0000	0.0000	0.0000	0.0017	0.0000	0.0000	0.0000	0.0000	0.0000	0.0000	0.0000	0.0000	0.0000	0.0000	0.0017	0.0000	0.0000	0.0000	0.0000	0.0000	0.0000	0.0000	0.0000	0.0000	0.0000	0.0000	0.0000	0.0000	0.0000	0.0000	6	0	W	4.311	20459					
83	"Spring Eucalypt, WA"	Jan-15	0.4562	0.0000	0.0923	0.3135	0.0052	0.0000	0.0331	0.0017	0.0052	0.0335	0.0000	0.0000	0.0348	0.0000	0.0000	0.0017	0.0000	0.0000	0.0000	0.0017	0.0017	0.0000	0.0000	0.0174	0.0000	0.0000	0.0000	0.0000	0.0000	0.0000	0.0000	0.0000	0.0000	0.0000	0.0000	0.0000	0.0000	0.0000	0.0000	0.0000	0.0000	0.0000	0.0000	0.0000	0.0000	0.0000	0.0000	0.0000	0.0000	0.0017	0.0000	0.0000	0.0000	0.0000	0.0000	0.0000	0.0000	0.0000	0.0000	0.0000	0.0000	0.0000	0.0000	0.0000	0.0000	5	3	W	4.440	27552					
84	"Spring Eucalypt, WA"	Jan-15	0.4791	0.0000	0.0601	0.2593	0.0052	0.0137	0.0000	0.0000	0.0052	0.0555	0.0000	0.0000	0.0910	0.0000	0.0000	0.0000	0.0000	0.0000	0.0000	0.0034	0.0052	0.0000	0.0000	0.0000	0.0000	0.0000	0.0000	0.0000	0.0017	0.0120	0.0000	0.0000	0.0034	0.0000	0.0000	0.0034	0.0000	0.0000	0.0000	0.0000	0.0000	0.0000	0.0000	0.0000	0.0017	0.0000	0.0000	0.0000	0.0000	0.0000	0.0000	0.0000	0.0000	0.0000	0.0000	0.0000	0.0000	0.0000	0.0000	0.0000	0.0000	0.0000	0.0000	0.0000	0.0000	5	5	W	4.402	25257					
85	"Mild Spring Eucalypt, WA"	Sep-15	0.4970	0.0000	0.0897	0.2672	0.0131	0.0280	0.0056	0.0000	0.0093	0.0358	0.0000	0.0000	0.0187	0.0000	0.0000	0.0000	0.0019	0.0000	0.0000	0.0000	0.0206	0.0000	0.0000	0.0000	0.0000	0.0019	0.0000	0.0000	0.0000	0.0056	0.0000	0.0000	0.0000	0.0000	0.0000	0.0000	0.0000	0.0000	0.0000	0.0000	0.0000	0.0000	0.0000	0.0000	0.0019	0.0000	0.0000	0.0000	0.0000	0.0019	0.0000	0.0000	0.0000	0.0000	0.0000	0.0000	0.0000	0.0000	0.0000	0.0000	0.0000	0.0000	0.0000	0.0000	0.0000	7	4	W	4.547	35228					
86	WA Organic/Spring Eucalypt	Jan-15	0.5552	0.0000	0.0957	0.2149	0.0031	0.0000	0.0047	0.0000	0.0047	0.0433	0.0000	0.0000	0.0486	0.0000	0.0000	0.0016	0.0000	0.0000	0.0000	0.0047	0.0110	0.0000	0.0000	0.0000	0.0000	0.0000	0.0000	0.0000	0.0000	0.0031	0.0000	0.0000	0.0000	0.0000	0.0000	0.0000	0.0000	0.0000	0.0016	0.0000	0.0000	0.0000	0.0000	0.0000	0.0031	0.0000	0.0000	0.0000	0.0000	0.0047	0.0000	0.0000	0.0000	0.0000	0.0000	0.0000	0.0000	0.0000	0.0000	0.0000	0.0000	0.0000	0.0000	0.0000	0.0000	5	2	W	4.687	48674					
87	"Spring Eucalypt, WA"	Jan-15	0.4692	0.0000	0.1870	0.1438	0.0108	0.0000	0.0000	0.0000	0.0000	0.0454	0.0018	0.0000	0.0971	0.0000	0.0000	0.0018	0.0000	0.0000	0.0000	0.0000	0.0180	0.0018	0.0000	0.0000	0.0000	0.0108	0.0000	0.0000	0.0000	0.0000	0.0000	0.0000	0.0018	0.0000	0.0000	0.0000	0.0000	0.0000	0.0000	0.0000	0.0000	0.0000	0.0000	0.0000	0.0072	0.0018	0.0000	0.0000	0.0000	0.0000	0.0000	0.0000	0.0000	0.0000	0.0000	0.0000	0.0000	0.0000	0.0000	0.0000	0.0000	0.0000	0.0000	0.0000	0.0000	5	2	W	4.168	14708					
88	"Spring Eucalypt, WA"	Jan-15	0.6070	0.0050	0.1808	0.1260	0.0149	0.0000	0.0050	0.0000	0.0033	0.0199	0.0017	0.0000	0.0182	0.0000	0.0000	0.0000	0.0000	0.0033	0.0000	0.0000	0.0066	0.0000	0.0017	0.0000	0.0000	0.0000	0.0000	0.0000	0.0000	0.0033	0.0000	0.0000	0.0000	0.0000	0.0000	0.0000	0.0000	0.0000	0.0000	0.0000	0.0000	0.0000	0.0000	0.0000	0.0017	0.0000	0.0000	0.0000	0.0000	0.0017	0.0000	0.0000	0.0000	0.0000	0.0000	0.0000	0.0000	0.0000	0.0000	0.0000	0.0000	0.0000	0.0000	0.0000	0.0000	7	3	W	4.807	64110					
89	WA Wildflower	Oct-15	0.4568	0.0000	0.0015	0.2126	0.0121	0.0000	0.0226	0.0060	0.0015	0.0894	0.0000	0.0000	0.0558	0.0015	0.0000	0.0905	0.0000	0.0000	0.0000	0.0000	0.0226	0.0045	0.0000	0.0000	0.0000	0.0045	0.0000	0.0000	0.0000	0.0000	0.0000	0.0000	0.0000	0.0000	0.0000	0.0000	0.0000	0.0000	0.0151	0.0000	0.0015	0.0000	0.0000	0.0000	0.0000	0.0000	0.0000	0.0000	0.0000	0.0015	0.0000	0.0000	0.0000	0.0000	0.0000	0.0000	0.0000	0.0000	0.0000	0.0000	0.0000	0.0000	0.0000	0.0000	0.0000	7	3	W	4.527	33645					
90	WA Wildflower	Oct-15	0.5165	0.0044	0.0074	0.0784	0.0148	0.0000	0.0148	0.0104	0.0355	0.0603	0.0000	0.0000	0.1095	0.0000	0.0000	0.1228	0.0015	0.0000	0.0059	0.0000	0.0059	0.0015	0.0000	0.0000	0.0000	0.0015	0.0000	0.0000	0.0000	0.0000	0.0000	0.0000	0.0000	0.0000	0.0000	0.0000	0.0000	0.0000	0.0044	0.0000	0.0015	0.0000	0.0015	0.0000	0.0000	0.0000	0.0000	0.0000	0.0000	0.0000	0.0000	0.0000	0.0000	0.0000	0.0000	0.0000	0.0000	0.0000	0.0000	0.0000	0.0000	0.0000	0.0000	0.0000	0.0015	5	4	W	4.473	29690					
91	WA Wildflower	Oct-15	0.4567	0.0026	0.0013	0.0856	0.0065	0.0000	0.0337	0.0000	0.0117	0.0528	0.0000	0.0013	0.0779	0.0000	0.0000	0.2141	0.0000	0.0000	0.0039	0.0000	0.0065	0.0065	0.0000	0.0000	0.0000	0.0000	0.0000	0.0000	0.0000	0.0000	0.0000	0.0000	0.0272	0.0000	0.0000	0.0000	0.0000	0.0013	0.0052	0.0000	0.0013	0.0000	0.0000	0.0000	0.0013	0.0000	0.0000	0.0000	0.0000	0.0013	0.0000	0.0000	0.0000	0.0000	0.0000	0.0000	0.0013	0.0000	0.0000	0.0000	0.0000	0.0000	0.0000	0.0000	0.0000	4	4	W	4.411	25790					
92	"Spring Eucalypt, WA"	Jan-15	0.4133	0.1999	0.0102	0.1067	0.0661	0.0000	0.0000	0.0000	0.0119	0.0143	0.0000	0.0000	0.0762	0.0000	0.0000	0.0339	0.0000	0.0000	0.0017	0.0000	0.0525	0.0017	0.0000	0.0051	0.0000	0.0000	0.0000	0.0000	0.0000	0.0000	0.0000	0.0000	0.0000	0.0000	0.0000	0.0000	0.0000	0.0000	0.0034	0.0000	0.0000	0.0000	0.0000	0.0000	0.0000	0.0000	0.0000	0.0000	0.0000	0.0000	0.0000	0.0000	0.0000	0.0000	0.0000	0.0000	0.0000	0.0000	0.0000	0.0000	0.0000	0.0034	0.0000	0.0000	0.0000	5	4	W	4.936	86365					
93	"Spring Eucalypt, WA"	Jan-15	0.5846	0.0074	0.0015	0.0430	0.0504	0.0000	0.0104	0.0015	0.0045	0.0504	0.0000	0.0015	0.0875	0.0000	0.0000	0.1039	0.0000	0.0000	0.0000	0.0000	0.0445	0.0000	0.0000	0.0000	0.0000	0.0000	0.0000	0.0000	0.0000	0.0000	0.0000	0.0000	0.0030	0.0000	0.0000	0.0000	0.0000	0.0000	0.0045	0.0000	0.0000	0.0000	0.0000	0.0000	0.0000	0.0000	0.0000	0.0000	0.0000	0.0015	0.0000	0.0000	0.0000	0.0000	0.0000	0.0000	0.0000	0.0000	0.0000	0.0000	0.0000	0.0000	0.0000	0.0000	0.0000	6	3	W	4.786	61069					
94	"Spring Eucalypt, WA"	Jan-15	0.5956	0.0117	0.0117	0.0435	0.1221	0.0017	0.0251	0.0000	0.0151	0.0346	0.0000	0.0000	0.0602	0.0000	0.0017	0.0552	0.0000	0.0000	0.0000	0.0017	0.0151	0.0000	0.0000	0.0000	0.0033	0.0017	0.0000	0.0000	0.0000	0.0000	0.0000	0.0000	0.0000	0.0000	0.0000	0.0000	0.0000	0.0000	0.0000	0.0000	0.0000	0.0000	0.0000	0.0000	0.0000	0.0000	0.0000	0.0000	0.0000	0.0000	0.0000	0.0000	0.0000	0.0000	0.0000	0.0000	0.0000	0.0000	0.0000	0.0000	0.0000	0.0000	0.0000	0.0000	0.0000	5	4	W	4.796	62526					
95	"Spring Eucalypt, WA"	Sep-15	0.3095	0.0000	0.0244	0.1597	0.0554	0.0000	0.0000	0.0000	0.0033	0.1007	0.0000	0.0000	0.0244	0.0000	0.0016	0.0016	0.0000	0.0000	0.0000	0.0000	0.1678	0.0033	0.0033	0.0000	0.0000	0.0000	0.0000	0.0000	0.0749	0.0000	0.0000	0.0000	0.0000	0.0000	0.0000	0.0000	0.0000	0.0000	0.0000	0.0000	0.0000	0.0000	0.0603	0.0000	0.0000	0.0000	0.0000	0.0000	0.0000	0.0016	0.0000	0.0000	0.0016	0.0000	0.0000	0.0049	0.0000	0.0000	0.0000	0.0000	0.0000	0.0000	0.0000	0.0000	0.0000	5	3	W	4.608	40514					
96	"Spring Eucalypt, WA"	Oct-15	0.2562	0.0000	0.0174	0.3765	0.0105	0.0000	0.0227	0.0070	0.0209	0.1058	0.0000	0.0000	0.0645	0.0000	0.0000	0.0017	0.0000	0.0000	0.0000	0.0000	0.0732	0.0000	0.0035	0.0000	0.0000	0.0000	0.0000	0.0000	0.0000	0.0000	0.0000	0.0000	0.0000	0.0000	0.0000	0.0000	0.0000	0.0000	0.0349	0.0000	0.0000	0.0000	0.0000	0.0000	0.0000	0.0000	0.0000	0.0000	0.0000	0.0052	0.0000	0.0000	0.0000	0.0000	0.0000	0.0000	0.0000	0.0000	0.0000	0.0000	0.0000	0.0000	0.0000	0.0000	0.0000	5	5	W	4.024	10578					
97	"Mild spring Eucalypt, WA"	Oct-15	0.5181	0.0018	0.0216	0.1277	0.0378	0.0000	0.0630	0.0054	0.0216	0.0213	0.0000	0.0000	0.0558	0.0000	0.0000	0.0054	0.0000	0.0000	0.0000	0.0000	0.0612	0.0000	0.0072	0.0000	0.0000	0.0000	0.0000	0.0000	0.0000	0.0036	0.0000	0.0000	0.0000	0.0000	0.0072	0.0000	0.0000	0.0000	0.0270	0.0000	0.0000	0.0000	0.0000	0.0000	0.0000	0.0000	0.0000	0.0000	0.0000	0.0018	0.0000	0.0000	0.0054	0.0000	0.0000	0.0036	0.0000	0.0000	0.0000	0.0036	0.0000	0.0000	0.0000	0.0000	0.0000	6	4	W	3.947	8842					
98	Mixed Honey	Oct-15	0.6890	0.0000	0.0403	0.0055	0.0000	0.0000	0.0623	0.0037	0.0257	0.0050	0.0018	0.0000	0.0000	0.0000	0.0000	0.0165	0.0000	0.0000	0.0641	0.0037	0.0092	0.0330	0.0073	0.0000	0.0000	0.0000	0.0000	0.0000	0.0000	0.0018	0.0037	0.0000	0.0000	0.0055	0.0018	0.0000	0.0000	0.0000	0.0018	0.0000	0.0037	0.0055	0.0000	0.0000	0.0000	0.0055	0.0000	0.0000	0.0000	0.0000	0.0000	0.0000	0.0037	0.0000	0.0000	0.0000	0.0000	0.0000	0.0000	0.0000	0.0000	0.0000	0.0000	0.0000	0.0000	2	1	E	3.315	2064					
99	Iron Bark/clover	Oct-15	0.6846	0.0000	0.1707	0.0516	0.0000	0.0000	0.0196	0.0000	0.0053	0.0059	0.0124	0.0000	0.0000	0.0000	0.0000	0.0053	0.0000	0.0000	0.0267	0.0000	0.0000	0.0018	0.0089	0.0000	0.0000	0.0000	0.0000	0.0000	0.0000	0.0018	0.0018	0.0000	0.0000	0.0000	0.0000	0.0000	0.0000	0.0000	0.0000	0.0000	0.0018	0.0000	0.0000	0.0000	0.0000	0.0000	0.0000	0.0000	0.0000	0.0000	0.0000	0.0000	0.0000	0.0000	0.0000	0.0000	0.0000	0.0000	0.0000	0.0000	0.0018	0.0000	0.0000	0.0000	0.0000	4	0	E	4.402	25258					
100	Tea Tree	Oct-15	0.6759	0.0053	0.0067	0.0641	0.0174	0.0000	0.0614	0.0000	0.0000	0.0022	0.0000	0.0000	0.0000	0.0000	0.0000	0.1189	0.0013	0.0000	0.0174	0.0013	0.0000	0.0093	0.0027	0.0000	0.0000	0.0027	0.0000	0.0000	0.0000	0.0013	0.0000	0.0000	0.0000	0.0000	0.0053	0.0000	0.0000	0.0000	0.0000	0.0000	0.0000	0.0000	0.0000	0.0013	0.0000	0.0000	0.0000	0.0000	0.0000	0.0000	0.0000	0.0000	0.0013	0.0000	0.0000	0.0000	0.0000	0.0000	0.0000	0.0000	0.0000	0.0000	0.0000	0.0000	0.0000	4	0	E	3.619	4162					
101	Mixed Honey	Oct-15	0.7524	0.0034	0.0017	0.0344	0.0740	0.0000	0.0396	0.0052	0.0086	0.0014	0.0000	0.0000	0.0017	0.0379	0.0000	0.0121	0.0000	0.0000	0.0052	0.0000	0.0000	0.0052	0.0017	0.0000	0.0000	0.0000	0.0000	0.0000	0.0017	0.0017	0.0034	0.0000	0.0000	0.0017	0.0000	0.0000	0.0000	0.0000	0.0000	0.0000	0.0000	0.0017	0.0000	0.0000	0.0034	0.0000	0.0000	0.0000	0.0000	0.0000	0.0000	0.0000	0.0000	0.0000	0.0000	0.0000	0.0000	0.0000	0.0000	0.0000	0.0000	0.0000	0.0000	0.0000	0.0017	4	2	E	3.679	4780					
102	Iron Bark	Oct-15	0.7547	0.0015	0.0132	0.0176	0.0206	0.0000	0.0308	0.0103	0.0088	0.0045	0.0000	0.0015	0.0000	0.0000	0.0000	0.0323	0.0000	0.0000	0.0044	0.0059	0.0000	0.0059	0.0235	0.0059	0.0000	0.0044	0.0000	0.0000	0.0088	0.0015	0.0059	0.0000	0.0000	0.0279	0.0000	0.0000	0.0000	0.0000	0.0000	0.0000	0.0015	0.0000	0.0044	0.0000	0.0000	0.0000	0.0000	0.0000	0.0000	0.0000	0.0000	0.0000	0.0000	0.0000	0.0000	0.0000	0.0000	0.0000	0.0000	0.0000	0.0000	0.0000	0.0000	0.0000	0.0000	7	1	E	3.309	2036					
103	Yellow Box	Oct-15	0.6441	0.0000	0.0917	0.0344	0.0038	0.0000	0.0115	0.0019	0.0000	0.0043	0.1930	0.0019	0.0000	0.0000	0.0019	0.0000	0.0000	0.0000	0.0019	0.0000	0.0019	0.0000	0.0000	0.0000	0.0000	0.0000	0.0019	0.0000	0.0000	0.0000	0.0038	0.0000	0.0000	0.0000	0.0000	0.0000	0.0000	0.0000	0.0000	0.0000	0.0000	0.0000	0.0000	0.0000	0.0000	0.0000	0.0000	0.0000	0.0000	0.0000	0.0000	0.0000	0.0000	0.0000	0.0000	0.0000	0.0000	0.0000	0.0000	0.0000	0.0000	0.0000	0.0000	0.0000	0.0000	3	1	E	3.634	4306					
104	Iron Bark	Oct-15	0.7283	0.0314	0.1238	0.0111	0.0018	0.0000	0.0037	0.0000	0.0111	0.0037	0.0536	0.0055	0.0000	0.0000	0.0018	0.0000	0.0000	0.0000	0.0000	0.0000	0.0000	0.0055	0.0000	0.0018	0.0000	0.0000	0.0000	0.0000	0.0000	0.0037	0.0000	0.0000	0.0000	0.0000	0.0000	0.0000	0.0000	0.0000	0.0000	0.0000	0.0000	0.0000	0.0000	0.0000	0.0000	0.0000	0.0000	0.0111	0.0000	0.0000	0.0000	0.0000	0.0000	0.0000	0.0000	0.0000	0.0000	0.0000	0.0000	0.0000	0.0000	0.0000	0.0000	0.0000	0.0000	7	0	E	4.217	16471					
105	Iron Bark/Mixed Honey	Sep-15	0.5729	0.0070	0.1898	0.0457	0.0105	0.0035	0.0053	0.0000	0.0018	0.0018	0.1371	0.0000	0.0000	0.0000	0.0000	0.0000	0.0000	0.0000	0.0000	0.0000	0.0000	0.0053	0.0018	0.0018	0.0000	0.0000	0.0000	0.0000	0.0000	0.0123	0.0000	0.0000	0.0000	0.0000	0.0000	0.0000	0.0000	0.0000	0.0018	0.0000	0.0000	0.0018	0.0000	0.0000	0.0000	0.0000	0.0000	0.0000	0.0000	0.0000	0.0000	0.0000	0.0000	0.0000	0.0000	0.0000	0.0000	0.0000	0.0000	0.0000	0.0000	0.0000	0.0000	0.0000	0.0000	3	0	E	3.811	6464					
106	Yellow Box	Sep-15	0.5968	0.0017	0.1336	0.0121	0.0139	0.0000	0.0121	0.0017	0.0902	0.0146	0.0382	0.0000	0.0000	0.0000	0.0000	0.0017	0.0000	0.0052	0.0017	0.0156	0.0000	0.0035	0.0017	0.0017	0.0017	0.0000	0.0000	0.0000	0.0000	0.0312	0.0000	0.0000	0.0000	0.0035	0.0000	0.0000	0.0000	0.0000	0.0000	0.0000	0.0017	0.0017	0.0000	0.0017	0.0000	0.0017	0.0000	0.0000	0.0000	0.0000	0.0000	0.0000	0.0000	0.0000	0.0000	0.0000	0.0017	0.0000	0.0000	0.0000	0.0000	0.0000	0.0000	0.0000	0.0087	7	1	E	4.961	91398					
107	Gum/Mixed Honey	Oct-15	0.7707	0.0000	0.0446	0.0167	0.0186	0.0000	0.0000	0.0223	0.0947	0.0028	0.0019	0.0000	0.0000	0.0019	0.0000	0.0019	0.0000	0.0000	0.0000	0.0019	0.0019	0.0037	0.0000	0.0000	0.0000	0.0000	0.0000	0.0000	0.0000	0.0037	0.0019	0.0000	0.0000	0.0000	0.0000	0.0000	0.0000	0.0000	0.0000	0.0000	0.0000	0.0019	0.0000	0.0000	0.0000	0.0000	0.0000	0.0000	0.0000	0.0000	0.0019	0.0000	0.0000	0.0000	0.0000	0.0019	0.0000	0.0000	0.0000	0.0000	0.0000	0.0000	0.0000	0.0000	0.0000	3	2	E	3.920	8324					
108	Gum/Mixed Honey	Oct-15	0.8451	0.0000	0.0176	0.0493	0.0123	0.0000	0.0053	0.0053	0.0335	0.0070	0.0088	0.0000	0.0000	0.0000	0.0000	0.0070	0.0000	0.0000	0.0018	0.0000	0.0000	0.0018	0.0018	0.0000	0.0000	0.0000	0.0000	0.0000	0.0000	0.0000	0.0000	0.0018	0.0000	0.0000	0.0000	0.0000	0.0000	0.0000	0.0000	0.0000	0.0000	0.0018	0.0000	0.0000	0.0000	0.0000	0.0000	0.0000	0.0000	0.0000	0.0000	0.0000	0.0000	0.0000	0.0000	0.0000	0.0000	0.0000	0.0000	0.0000	0.0000	0.0000	0.0000	0.0000	0.0000	5	1	E	4.208	16138					
109	Mixed/Coastal Ti-tree	Oct-15	0.3656	0.0000	0.0148	0.0082	0.5007	0.0000	0.0115	0.0000	0.0000	0.0431	0.0000	0.0000	0.0000	0.0000	0.0000	0.0000	0.0000	0.0000	0.0016	0.0016	0.0000	0.0181	0.0016	0.0049	0.0000	0.0000	0.0231	0.0000	0.0000	0.0016	0.0000	0.0000	0.0000	0.0000	0.0000	0.0000	0.0000	0.0000	0.0000	0.0000	0.0016	0.0000	0.0000	0.0016	0.0000	0.0000	0.0000	0.0000	0.0000	0.0000	0.0000	0.0000	0.0000	0.0000	0.0000	0.0000	0.0000	0.0000	0.0000	0.0000	0.0000	0.0000	0.0000	0.0000	0.0000	3	0	E	4.103	12685					
110	Yellow Box/Mixed honey	Oct-15	0.3757	0.0018	0.0693	0.0292	0.2517	0.0000	0.0456	0.0000	0.0000	0.1008	0.0091	0.0018	0.0000	0.0018	0.0000	0.0000	0.0000	0.0000	0.0018	0.0036	0.0000	0.0219	0.0657	0.0073	0.0000	0.0000	0.0018	0.0018	0.0000	0.0000	0.0000	0.0000	0.0000	0.0000	0.0000	0.0000	0.0000	0.0000	0.0000	0.0000	0.0000	0.0036	0.0000	0.0000	0.0055	0.0000	0.0000	0.0000	0.0000	0.0000	0.0000	0.0000	0.0000	0.0000	0.0000	0.0000	0.0000	0.0000	0.0000	0.0000	0.0000	0.0000	0.0000	0.0000	0.0000	5	0	E	3.622	4183					
111	Blue Top (E. agglomerata?)/Mixed honey	Oct-15	0.4640	0.0000	0.0770	0.0514	0.0018	0.0000	0.0055	0.0000	0.0000	0.3856	0.0000	0.0000	0.0000	0.0000	0.0018	0.0000	0.0000	0.0000	0.0000	0.0000	0.0000	0.0000	0.0000	0.0000	0.0000	0.0000	0.0018	0.0000	0.0000	0.0018	0.0000	0.0000	0.0000	0.0000	0.0000	0.0000	0.0000	0.0000	0.0000	0.0000	0.0000	0.0000	0.0000	0.0018	0.0000	0.0000	0.0000	0.0000	0.0000	0.0000	0.0055	0.0000	0.0000	0.0000	0.0000	0.0018	0.0000	0.0000	0.0000	0.0000	0.0000	0.0000	0.0000	0.0000	0.0000	4	0	E	4.254	17928					
112	Mixed Honey	Oct-15	0.5797	0.0000	0.0714	0.0000	0.0000	0.0000	0.0017	0.0000	0.0017	0.2707	0.0000	0.0000	0.0000	0.0000	0.0000	0.0000	0.0000	0.0000	0.0017	0.0000	0.0000	0.0085	0.0017	0.0000	0.0000	0.0000	0.0000	0.0000	0.0000	0.0000	0.0000	0.0000	0.0000	0.0000	0.0000	0.0000	0.0000	0.0000	0.0000	0.0000	0.0034	0.0000	0.0000	0.0000	0.0391	0.0000	0.0000	0.0000	0.0000	0.0000	0.0187	0.0000	0.0017	0.0000	0.0000	0.0000	0.0000	0.0000	0.0000	0.0000	0.0000	0.0000	0.0000	0.0000	0.0000	5	0	E	4.176	15010					
113	Orange Blossom 		0.0600	0.8491	0.0120	0.0000	0.0000	0.0000	0.0206	0.0000	0.0000	0.0000	0.0000	0.0000	0.0000	0.0000	0.0000	0.0000	0.0000	0.0000	0.0000	0.0017	0.0000	0.0000	0.0223	0.0000	0.0034	0.0000	0.0000	0.0000	0.0000	0.0000	0.0000	0.0292	0.0000	0.0000	0.0000	0.0000	0.0000	0.0000	0.0000	0.0017	0.0000	0.0000	0.0000	0.0000	0.0000	0.0000	0.0000	0.0000	0.0000	0.0000	0.0000	0.0000	0.0000	0.0000	0.0000	0.0000	0.0000	0.0000	0.0000	0.0000	0.0000	0.0000	0.0000	0.0000	0.0000	1	0	E	3.949	8902					
114	Yellow Box		0.0214	0.9341	0.0033	0.0395	0.0000	0.0000	0.0000	0.0000	0.0000	0.0000	0.0000	0.0000	0.0000	0.0000	0.0000	0.0000	0.0000	0.0000	0.0000	0.0000	0.0000	0.0000	0.0016	0.0000	0.0000	0.0000	0.0000	0.0000	0.0000	0.0000	0.0000	0.0000	0.0000	0.0000	0.0000	0.0000	0.0000	0.0000	0.0000	0.0000	0.0000	0.0000	0.0000	0.0000	0.0000	0.0000	0.0000	0.0000	0.0000	0.0000	0.0000	0.0000	0.0000	0.0000	0.0000	0.0000	0.0000	0.0000	0.0000	0.0000	0.0000	0.0000	0.0000	0.0000	0.0000	3	0	E	4.504	31900					
115	Spotted Gum		0.1431	0.6834	0.0107	0.1145	0.0018	0.0286	0.0000	0.0000	0.0000	0.0000	0.0000	0.0018	0.0000	0.0000	0.0000	0.0000	0.0000	0.0054	0.0000	0.0054	0.0000	0.0018	0.0000	0.0000	0.0018	0.0000	0.0000	0.0000	0.0000	0.0000	0.0000	0.0000	0.0000	0.0000	0.0000	0.0000	0.0000	0.0000	0.0000	0.0000	0.0000	0.0000	0.0000	0.0000	0.0000	0.0000	0.0000	0.0000	0.0000	0.0000	0.0000	0.0000	0.0000	0.0000	0.0000	0.0018	0.0000	0.0000	0.0000	0.0000	0.0000	0.0000	0.0000	0.0000	0.0000	8	0	E	4.334	21578					
116	Yellow Box		0.1921	0.7476	0.0397	0.0000	0.0000	0.0000	0.0000	0.0000	0.0016	0.0000	0.0016	0.0111	0.0000	0.0000	0.0000	0.0000	0.0000	0.0000	0.0000	0.0016	0.0000	0.0000	0.0000	0.0016	0.0000	0.0000	0.0000	0.0032	0.0000	0.0000	0.0000	0.0000	0.0000	0.0000	0.0000	0.0000	0.0000	0.0000	0.0000	0.0000	0.0000	0.0000	0.0000	0.0000	0.0000	0.0000	0.0000	0.0000	0.0000	0.0000	0.0000	0.0000	0.0000	0.0000	0.0000	0.0000	0.0000	0.0000	0.0000	0.0000	0.0000	0.0000	0.0000	0.0000	0.0000	5	0	E	4.544	34972					
117	Blue Gum/mixed	Dec-15	0.2492	0.7090	0.0050	0.0000	0.0084	0.0000	0.0000	0.0000	0.0000	0.0000	0.0100	0.0067	0.0000	0.0000	0.0000	0.0000	0.0000	0.0000	0.0000	0.0000	0.0000	0.0000	0.0000	0.0084	0.0000	0.0017	0.0000	0.0000	0.0000	0.0000	0.0000	0.0000	0.0000	0.0000	0.0000	0.0000	0.0000	0.0000	0.0000	0.0000	0.0017	0.0000	0.0000	0.0000	0.0000	0.0000	0.0000	0.0000	0.0000	0.0000	0.0000	0.0000	0.0000	0.0000	0.0000	0.0000	0.0000	0.0000	0.0000	0.0000	0.0000	0.0000	0.0000	0.0000	0.0000	3	0	E	4.861	72544					
118	Yellow Box		0.3176	0.6446	0.0132	0.0057	0.0000	0.0038	0.0019	0.0000	0.0000	0.0000	0.0000	0.0000	0.0000	0.0000	0.0000	0.0000	0.0000	0.0019	0.0000	0.0019	0.0038	0.0000	0.0019	0.0000	0.0000	0.0019	0.0000	0.0000	0.0000	0.0019	0.0000	0.0000	0.0000	0.0000	0.0000	0.0000	0.0000	0.0000	0.0000	0.0000	0.0000	0.0000	0.0000	0.0000	0.0000	0.0000	0.0000	0.0000	0.0000	0.0000	0.0000	0.0000	0.0000	0.0000	0.0000	0.0000	0.0000	0.0000	0.0000	0.0000	0.0000	0.0000	0.0000	0.0000	0.0000	3	0	E	4.390	24533					
119	WA Mixed Honey/Salvation Jane	Oct-15	0.1465	0.8116	0.0145	0.0081	0.0016	0.0000	0.0000	0.0000	0.0016	0.0016	0.0000	0.0032	0.0032	0.0000	0.0000	0.0000	0.0000	0.0016	0.0000	0.0000	0.0016	0.0000	0.0000	0.0000	0.0000	0.0000	0.0000	0.0000	0.0000	0.0000	0.0000	0.0000	0.0032	0.0016	0.0000	0.0000	0.0000	0.0000	0.0000	0.0000	0.0000	0.0000	0.0000	0.0000	0.0000	0.0000	0.0000	0.0000	0.0000	0.0000	0.0000	0.0000	0.0000	0.0000	0.0000	0.0000	0.0000	0.0000	0.0000	0.0000	0.0000	0.0000	0.0000	0.0000	0.0000	4	1	W	4.396	24911					
120	Jarrah		0.5009	0.2504	0.0039	0.0000	0.0117	0.0254	0.0000	0.0000	0.0000	0.0021	0.0000	0.0000	0.0059	0.0000	0.0000	0.0000	0.0000	0.0000	0.0000	0.0020	0.0039	0.0020	0.0000	0.0000	0.0039	0.0039	0.0000	0.0000	0.1800	0.0000	0.0000	0.0000	0.0000	0.0000	0.0000	0.0000	0.0000	0.0000	0.0000	0.0000	0.0000	0.0000	0.0000	0.0000	0.0000	0.0000	0.0000	0.0000	0.0000	0.0000	0.0000	0.0000	0.0000	0.0000	0.0000	0.0000	0.0000	0.0000	0.0000	0.0000	0.0000	0.0000	0.0000	0.0000	0.0000	4	1	W	4.183	15241					
121	Blakelys Red Gum		0.7557	0.1617	0.0141	0.0018	0.0018	0.0439	0.0070	0.0000	0.0000	0.0000	0.0000	0.0035	0.0000	0.0000	0.0000	0.0000	0.0000	0.0000	0.0000	0.0000	0.0000	0.0035	0.0053	0.0000	0.0000	0.0000	0.0000	0.0000	0.0000	0.0000	0.0000	0.0000	0.0000	0.0000	0.0000	0.0018	0.0000	0.0000	0.0000	0.0000	0.0000	0.0000	0.0000	0.0000	0.0000	0.0000	0.0000	0.0000	0.0000	0.0000	0.0000	0.0000	0.0000	0.0000	0.0000	0.0000	0.0000	0.0000	0.0000	0.0000	0.0000	0.0000	0.0000	0.0000	0.0000	5	0	E	4.382	24085					
122	Yellow Box		0.7004	0.1497	0.0036	0.0000	0.0000	0.1265	0.0018	0.0000	0.0000	0.0001	0.0000	0.0089	0.0000	0.0000	0.0000	0.0000	0.0000	0.0071	0.0000	0.0000	0.0000	0.0000	0.0018	0.0000	0.0000	0.0000	0.0000	0.0000	0.0000	0.0000	0.0000	0.0000	0.0000	0.0000	0.0000	0.0000	0.0000	0.0000	0.0000	0.0000	0.0000	0.0000	0.0000	0.0000	0.0000	0.0000	0.0000	0.0000	0.0000	0.0000	0.0000	0.0000	0.0000	0.0000	0.0000	0.0000	0.0000	0.0000	0.0000	0.0000	0.0000	0.0000	0.0000	0.0000	0.0000	3	0	E	4.236	17210					
123	Banksia		0.5479	0.3617	0.0072	0.0000	0.0018	0.0398	0.0054	0.0000	0.0000	0.0000	0.0000	0.0000	0.0108	0.0000	0.0000	0.0000	0.0000	0.0000	0.0000	0.0108	0.0000	0.0000	0.0018	0.0000	0.0000	0.0000	0.0000	0.0000	0.0000	0.0000	0.0000	0.0072	0.0000	0.0000	0.0000	0.0000	0.0000	0.0000	0.0000	0.0000	0.0000	0.0000	0.0018	0.0000	0.0000	0.0000	0.0000	0.0000	0.0000	0.0000	0.0000	0.0000	0.0000	0.0000	0.0018	0.0000	0.0000	0.0000	0.0000	0.0000	0.0000	0.0018	0.0000	0.0000	0.0000	3	2	E	4.484	30459					
124	Yellow Box		0.6081	0.3631	0.0054	0.0000	0.0000	0.0036	0.0000	0.0000	0.0000	0.0001	0.0000	0.0000	0.0000	0.0000	0.0000	0.0000	0.0000	0.0018	0.0000	0.0000	0.0000	0.0072	0.0000	0.0000	0.0000	0.0000	0.0018	0.0000	0.0000	0.0000	0.0000	0.0000	0.0000	0.0000	0.0000	0.0000	0.0000	0.0000	0.0000	0.0000	0.0000	0.0000	0.0000	0.0000	0.0000	0.0036	0.0000	0.0000	0.0000	0.0000	0.0000	0.0000	0.0000	0.0000	0.0000	0.0000	0.0000	0.0000	0.0000	0.0000	0.0000	0.0054	0.0000	0.0000	0.0000	2	0	E	3.846	7008					
125	Jarrah		0.7474	0.2249	0.0069	0.0017	0.0000	0.0104	0.0017	0.0000	0.0017	0.0000	0.0000	0.0017	0.0000	0.0000	0.0000	0.0000	0.0000	0.0000	0.0000	0.0000	0.0035	0.0000	0.0000	0.0000	0.0000	0.0000	0.0000	0.0000	0.0000	0.0000	0.0000	0.0000	0.0000	0.0000	0.0000	0.0000	0.0000	0.0000	0.0000	0.0000	0.0000	0.0000	0.0000	0.0000	0.0000	0.0000	0.0000	0.0000	0.0000	0.0000	0.0000	0.0000	0.0000	0.0000	0.0000	0.0000	0.0000	0.0000	0.0000	0.0000	0.0000	0.0000	0.0000	0.0000	0.0000	5	2	W	4.420	26328					
126	Peppermint		0.7331	0.2256	0.0274	0.0016	0.0016	0.0032	0.0000	0.0000	0.0000	0.0011	0.0000	0.0000	0.0000	0.0000	0.0000	0.0000	0.0000	0.0000	0.0000	0.0016	0.0000	0.0000	0.0000	0.0000	0.0000	0.0000	0.0000	0.0000	0.0000	0.0000	0.0000	0.0000	0.0016	0.0000	0.0000	0.0000	0.0000	0.0000	0.0000	0.0000	0.0000	0.0000	0.0000	0.0000	0.0000	0.0000	0.0000	0.0000	0.0000	0.0000	0.0000	0.0000	0.0000	0.0000	0.0000	0.0000	0.0000	0.0000	0.0000	0.0000	0.0000	0.0000	0.0000	0.0000	0.0000	5	0	E	4.202	15917					
127	Red Stringybark		0.8310	0.1106	0.0063	0.0427	0.0047	0.0000	0.0016	0.0000	0.0000	0.0000	0.0000	0.0000	0.0000	0.0000	0.0000	0.0000	0.0000	0.0000	0.0000	0.0032	0.0000	0.0000	0.0000	0.0000	0.0000	0.0000	0.0000	0.0000	0.0000	0.0000	0.0000	0.0000	0.0000	0.0000	0.0000	0.0000	0.0000	0.0000	0.0000	0.0000	0.0000	0.0000	0.0000	0.0000	0.0000	0.0000	0.0000	0.0000	0.0000	0.0000	0.0000	0.0000	0.0000	0.0000	0.0000	0.0000	0.0000	0.0000	0.0000	0.0000	0.0000	0.0000	0.0000	0.0000	0.0000	6	0	E	4.339	21813					
128	Yellow Box		0.8294	0.1486	0.0055	0.0000	0.0055	0.0000	0.0055	0.0000	0.0018	0.0000	0.0000	0.0000	0.0000	0.0000	0.0000	0.0000	0.0000	0.0000	0.0000	0.0037	0.0000	0.0000	0.0000	0.0000	0.0000	0.0000	0.0000	0.0000	0.0000	0.0000	0.0000	0.0000	0.0000	0.0000	0.0000	0.0000	0.0000	0.0000	0.0000	0.0000	0.0000	0.0000	0.0000	0.0000	0.0000	0.0000	0.0000	0.0000	0.0000	0.0000	0.0000	0.0000	0.0000	0.0000	0.0000	0.0000	0.0000	0.0000	0.0000	0.0000	0.0000	0.0000	0.0000	0.0000	0.0000	8	0	E	3.919	8291					
129	Spotted Gum		0.7468	0.1849	0.0053	0.0569	0.0000	0.0000	0.0000	0.0000	0.0000	0.0007	0.0000	0.0000	0.0000	0.0000	0.0000	0.0000	0.0000	0.0000	0.0000	0.0018	0.0000	0.0000	0.0018	0.0000	0.0000	0.0000	0.0000	0.0000	0.0000	0.0000	0.0000	0.0000	0.0000	0.0018	0.0000	0.0000	0.0000	0.0000	0.0000	0.0000	0.0000	0.0000	0.0000	0.0000	0.0000	0.0000	0.0000	0.0000	0.0000	0.0000	0.0000	0.0000	0.0000	0.0000	0.0000	0.0000	0.0000	0.0000	0.0000	0.0000	0.0000	0.0000	0.0000	0.0000	0.0000	4	0	E	3.818	6573					
130	Blue Gum	Dec-14	0.8100	0.1813	0.0035	0.0000	0.0000	0.0000	0.0000	0.0000	0.0000	0.0000	0.0000	0.0000	0.0000	0.0000	0.0000	0.0000	0.0000	0.0035	0.0000	0.0000	0.0000	0.0000	0.0000	0.0017	0.0000	0.0000	0.0000	0.0000	0.0000	0.0000	0.0000	0.0000	0.0000	0.0000	0.0000	0.0000	0.0000	0.0000	0.0000	0.0000	0.0000	0.0000	0.0000	0.0000	0.0000	0.0000	0.0000	0.0000	0.0000	0.0000	0.0000	0.0000	0.0000	0.0000	0.0000	0.0000	0.0000	0.0000	0.0000	0.0000	0.0000	0.0000	0.0000	0.0000	0.0000	3	0	E	4.395	24824					
131	Spotted Gum		0.8711	0.0765	0.0330	0.0087	0.0035	0.0000	0.0000	0.0000	0.0000	0.0003	0.0000	0.0000	0.0000	0.0000	0.0000	0.0000	0.0000	0.0000	0.0017	0.0000	0.0000	0.0000	0.0000	0.0052	0.0000	0.0000	0.0000	0.0000	0.0000	0.0000	0.0000	0.0000	0.0000	0.0000	0.0000	0.0000	0.0000	0.0000	0.0000	0.0000	0.0000	0.0000	0.0000	0.0000	0.0000	0.0000	0.0000	0.0000	0.0000	0.0000	0.0000	0.0000	0.0000	0.0000	0.0000	0.0000	0.0000	0.0000	0.0000	0.0000	0.0000	0.0000	0.0000	0.0000	0.0000	3	0	E	4.503	31844					
132	Blue Gum		0.8014	0.0716	0.0215	0.0823	0.0000	0.0018	0.0000	0.0000	0.0000	0.0000	0.0000	0.0000	0.0000	0.0000	0.0000	0.0000	0.0000	0.0054	0.0000	0.0018	0.0000	0.0000	0.0000	0.0000	0.0000	0.0000	0.0018	0.0072	0.0000	0.0000	0.0000	0.0000	0.0000	0.0018	0.0000	0.0000	0.0000	0.0000	0.0000	0.0000	0.0000	0.0000	0.0000	0.0018	0.0000	0.0000	0.0000	0.0000	0.0000	0.0000	0.0000	0.0000	0.0000	0.0000	0.0000	0.0018	0.0000	0.0000	0.0000	0.0000	0.0000	0.0000	0.0000	0.0000	0.0000	2	0	E	4.376	23777					
133	White box		0.6085	0.1310	0.0072	0.0413	0.0000	0.0000	0.0090	0.0018	0.0000	0.0037	0.0000	0.0018	0.0000	0.0000	0.0018	0.0000	0.1472	0.0000	0.0000	0.0036	0.0072	0.0036	0.0054	0.0000	0.0000	0.0000	0.0144	0.0000	0.0000	0.0072	0.0000	0.0000	0.0000	0.0000	0.0000	0.0000	0.0000	0.0000	0.0000	0.0000	0.0000	0.0000	0.0000	0.0018	0.0000	0.0000	0.0000	0.0000	0.0000	0.0018	0.0000	0.0000	0.0000	0.0000	0.0000	0.0018	0.0000	0.0000	0.0000	0.0000	0.0000	0.0000	0.0000	0.0000	0.0000	4	2	E	4.358	22793					
134	Iron Bark		0.5672	0.1519	0.0169	0.1992	0.0118	0.0000	0.0236	0.0000	0.0000	0.0056	0.0000	0.0017	0.0000	0.0000	0.0000	0.0000	0.0000	0.0000	0.0000	0.0000	0.0000	0.0000	0.0017	0.0068	0.0051	0.0000	0.0000	0.0000	0.0000	0.0000	0.0000	0.0000	0.0000	0.0000	0.0000	0.0000	0.0000	0.0000	0.0068	0.0000	0.0000	0.0000	0.0000	0.0000	0.0000	0.0017	0.0000	0.0000	0.0000	0.0000	0.0000	0.0000	0.0000	0.0000	0.0000	0.0000	0.0000	0.0000	0.0000	0.0000	0.0000	0.0000	0.0000	0.0000	0.0000	4	0	E	4.376	23776					
135	Spotted Gum		0.5375	0.0583	0.1167	0.2634	0.0000	0.0000	0.0035	0.0000	0.0000	0.0010	0.0000	0.0000	0.0000	0.0000	0.0000	0.0000	0.0000	0.0000	0.0000	0.0000	0.0035	0.0035	0.0000	0.0018	0.0000	0.0000	0.0000	0.0000	0.0000	0.0018	0.0000	0.0000	0.0000	0.0000	0.0000	0.0000	0.0000	0.0000	0.0000	0.0000	0.0000	0.0000	0.0000	0.0000	0.0000	0.0000	0.0000	0.0000	0.0000	0.0000	0.0088	0.0000	0.0000	0.0000	0.0000	0.0000	0.0000	0.0000	0.0000	0.0000	0.0000	0.0000	0.0000	0.0000	0.0000	2	0	E	4.159	14433					
136	Stringybark/Canola		0.6740	0.1275	0.1530	0.0073	0.0018	0.0000	0.0036	0.0000	0.0036	0.0000	0.0000	0.0000	0.0000	0.0000	0.0000	0.0000	0.0000	0.0109	0.0000	0.0036	0.0000	0.0018	0.0018	0.0000	0.0000	0.0000	0.0036	0.0055	0.0000	0.0000	0.0000	0.0018	0.0000	0.0000	0.0000	0.0000	0.0000	0.0000	0.0000	0.0000	0.0000	0.0000	0.0000	0.0000	0.0000	0.0000	0.0000	0.0000	0.0000	0.0000	0.0000	0.0000	0.0000	0.0000	0.0000	0.0000	0.0000	0.0000	0.0000	0.0000	0.0000	0.0000	0.0000	0.0000	0.0000	3	0	E	3.896	7862					
137	Thistle		0.6229	0.0647	0.0980	0.0240	0.0037	0.0055	0.0092	0.0000	0.0018	0.0000	0.0000	0.1608	0.0000	0.0000	0.0000	0.0000	0.0000	0.0000	0.0000	0.0000	0.0000	0.0037	0.0018	0.0000	0.0018	0.0000	0.0000	0.0000	0.0000	0.0000	0.0000	0.0000	0.0000	0.0000	0.0000	0.0000	0.0000	0.0000	0.0000	0.0000	0.0000	0.0000	0.0000	0.0018	0.0000	0.0000	0.0000	0.0000	0.0000	0.0000	0.0000	0.0000	0.0000	0.0000	0.0000	0.0000	0.0000	0.0000	0.0000	0.0000	0.0000	0.0000	0.0000	0.0000	0.0000	3	0	E	4.541	34760					
138	WA Mixed Honey/Salvation Jane	Oct-15	0.1097	0.6395	0.1041	0.0167	0.0000	0.0595	0.0186	0.0000	0.0019	0.0184	0.0000	0.0000	0.0037	0.0000	0.0000	0.0000	0.0000	0.0000	0.0000	0.0019	0.0000	0.0000	0.0000	0.0000	0.0000	0.0167	0.0000	0.0000	0.0000	0.0000	0.0000	0.0000	0.0019	0.0000	0.0000	0.0000	0.0000	0.0056	0.0000	0.0000	0.0000	0.0000	0.0000	0.0000	0.0019	0.0000	0.0000	0.0000	0.0000	0.0000	0.0000	0.0000	0.0000	0.0000	0.0000	0.0000	0.0000	0.0000	0.0000	0.0000	0.0000	0.0000	0.0000	0.0000	0.0000	6	5	W	4.709	51176					
139	WA Mixed Honey/Salvation Jane	Oct-15	0.1594	0.4182	0.2913	0.0689	0.0020	0.0108	0.0000	0.0000	0.0089	0.0080	0.0000	0.0049	0.0177	0.0000	0.0000	0.0000	0.0000	0.0000	0.0000	0.0000	0.0000	0.0000	0.0000	0.0000	0.0049	0.0000	0.0000	0.0000	0.0000	0.0010	0.0000	0.0000	0.0000	0.0000	0.0000	0.0000	0.0000	0.0039	0.0000	0.0000	0.0000	0.0000	0.0000	0.0000	0.0000	0.0000	0.0000	0.0000	0.0000	0.0000	0.0000	0.0000	0.0000	0.0000	0.0000	0.0000	0.0000	0.0000	0.0000	0.0000	0.0000	0.0000	0.0000	0.0000	0.0000	9	4	W	4.748	56008					
140	WA Wildflower	Jan-15	0.2517	0.2700	0.2013	0.0549	0.0244	0.0000	0.0046	0.0015	0.0320	0.0132	0.0000	0.0000	0.0214	0.0015	0.0000	0.1052	0.0000	0.0000	0.0000	0.0000	0.0015	0.0015	0.0031	0.0000	0.0000	0.0000	0.0000	0.0000	0.0031	0.0000	0.0031	0.0000	0.0000	0.0000	0.0000	0.0000	0.0000	0.0015	0.0000	0.0000	0.0000	0.0000	0.0000	0.0000	0.0046	0.0000	0.0000	0.0000	0.0000	0.0000	0.0000	0.0000	0.0000	0.0000	0.0000	0.0000	0.0000	0.0000	0.0000	0.0000	0.0000	0.0000	0.0000	0.0000	0.0000	5	5	W	4.668	46525					
141	Lucerne/Mallee	Jan-16	0.4162	0.2621	0.0142	0.0159	0.0000	0.0000	0.0266	0.0000	0.0053	0.0028	0.0035	0.0000	0.0000	0.0000	0.0000	0.0000	0.0000	0.0000	0.0053	0.0018	0.0000	0.0283	0.0478	0.0000	0.0018	0.0000	0.0000	0.0071	0.0000	0.0053	0.0000	0.0159	0.0000	0.0000	0.1293	0.0000	0.0000	0.0000	0.0000	0.0000	0.0071	0.0000	0.0000	0.0000	0.0000	0.0000	0.0000	0.0000	0.0000	0.0000	0.0000	0.0000	0.0000	0.0000	0.0035	0.0000	0.0000	0.0000	0.0000	0.0000	0.0000	0.0000	0.0000	0.0000	0.0000	4	0	E	4.813	64967					
142	Blackberry		0.5092	0.1691	0.0846	0.0074	0.0074	0.0000	0.0551	0.0000	0.0074	0.0000	0.0202	0.0000	0.0147	0.0000	0.0000	0.0000	0.0000	0.0000	0.0000	0.0055	0.0000	0.0000	0.0000	0.0000	0.0662	0.0000	0.0000	0.0018	0.0000	0.0000	0.0000	0.0000	0.0000	0.0000	0.0000	0.0000	0.0000	0.0000	0.0000	0.0000	0.0000	0.0000	0.0000	0.0000	0.0000	0.0000	0.0000	0.0000	0.0000	0.0000	0.0000	0.0515	0.0000	0.0000	0.0000	0.0000	0.0000	0.0000	0.0000	0.0000	0.0000	0.0000	0.0000	0.0000	0.0000	5	1	E	3.945	8808					
143	Blue Mallee		0.4062	0.4663	0.0656	0.0128	0.0000	0.0000	0.0219	0.0000	0.0036	0.0000	0.0018	0.0018	0.0036	0.0018	0.0000	0.0000	0.0000	0.0000	0.0000	0.0055	0.0000	0.0000	0.0000	0.0091	0.0000	0.0000	0.0000	0.0000	0.0000	0.0000	0.0000	0.0000	0.0000	0.0000	0.0000	0.0000	0.0000	0.0000	0.0000	0.0000	0.0000	0.0000	0.0000	0.0000	0.0000	0.0000	0.0000	0.0000	0.0000	0.0000	0.0000	0.0000	0.0000	0.0000	0.0000	0.0000	0.0000	0.0000	0.0000	0.0000	0.0000	0.0000	0.0000	0.0000	0.0000	5	1	E	4.051	11250					
144	Mallee	Jan-16	0.4126	0.4809	0.0383	0.0000	0.0017	0.0150	0.0067	0.0000	0.0133	0.0000	0.0150	0.0083	0.0000	0.0000	0.0000	0.0000	0.0000	0.0000	0.0000	0.0017	0.0000	0.0017	0.0017	0.0000	0.0000	0.0000	0.0000	0.0000	0.0000	0.0000	0.0000	0.0017	0.0000	0.0000	0.0000	0.0000	0.0000	0.0000	0.0000	0.0000	0.0000	0.0000	0.0000	0.0000	0.0000	0.0000	0.0000	0.0000	0.0000	0.0000	0.0000	0.0000	0.0000	0.0000	0.0000	0.0000	0.0000	0.0000	0.0000	0.0000	0.0000	0.0000	0.0017	0.0000	0.0000	4	0	E	3.714	5179					
145	Manuka 		0.0896	0.0095	0.0014	0.0000	0.8468	0.0068	0.0027	0.0000	0.0027	0.0053	0.0000	0.0000	0.0027	0.0000	0.0000	0.0000	0.0014	0.0000	0.0000	0.0000	0.0014	0.0014	0.0054	0.0000	0.0000	0.0014	0.0000	0.0000	0.0000	0.0000	0.0000	0.0000	0.0000	0.0000	0.0000	0.0190	0.0000	0.0000	0.0000	0.0000	0.0000	0.0000	0.0000	0.0000	0.0000	0.0000	0.0000	0.0000	0.0000	0.0000	0.0000	0.0000	0.0000	0.0000	0.0000	0.0000	0.0000	0.0000	0.0000	0.0000	0.0000	0.0014	0.0014	0.0000	0.0000	5	1	E	5.258	181213					
146	Tea Tree		0.0731	0.0624	0.1020	0.0030	0.7062	0.0472	0.0000	0.0000	0.0000	0.0000	0.0030	0.0015	0.0000	0.0000	0.0000	0.0000	0.0000	0.0000	0.0000	0.0015	0.0000	0.0000	0.0000	0.0000	0.0000	0.0000	0.0000	0.0000	0.0000	0.0000	0.0000	0.0000	0.0000	0.0000	0.0000	0.0000	0.0000	0.0000	0.0000	0.0000	0.0000	0.0000	0.0000	0.0000	0.0000	0.0000	0.0000	0.0000	0.0000	0.0000	0.0000	0.0000	0.0000	0.0000	0.0000	0.0000	0.0000	0.0000	0.0000	0.0000	0.0000	0.0000	0.0000	0.0000	0.0000	6	0	E	4.015	10353					
147	Manuka/Dandelion	Oct-15	0.0899	0.0266	0.0245	0.0000	0.7875	0.0245	0.0010	0.0000	0.0174	0.0000	0.0041	0.0092	0.0010	0.0000	0.0000	0.0000	0.0000	0.0000	0.0000	0.0010	0.0041	0.0041	0.0000	0.0000	0.0000	0.0000	0.0000	0.0051	0.0000	0.0000	0.0000	0.0000	0.0000	0.0000	0.0000	0.0000	0.0000	0.0000	0.0000	0.0000	0.0000	0.0000	0.0000	0.0000	0.0000	0.0000	0.0000	0.0000	0.0000	0.0000	0.0000	0.0000	0.0000	0.0000	0.0000	0.0000	0.0000	0.0000	0.0000	0.0000	0.0000	0.0000	0.0000	0.0000	0.0000	5	1	E	4.630	42698					
148	Lucerne 		0.1242	0.1278	0.0558	0.0054	0.0108	0.0000	0.3564	0.0000	0.0090	0.0009	0.0450	0.0198	0.0000	0.0018	0.0000	0.0000	0.0000	0.0000	0.0018	0.2124	0.0000	0.0018	0.0018	0.0018	0.0000	0.0018	0.0000	0.0000	0.0000	0.0000	0.0000	0.0000	0.0000	0.0000	0.0000	0.0000	0.0000	0.0000	0.0000	0.0000	0.0072	0.0108	0.0000	0.0000	0.0000	0.0000	0.0000	0.0000	0.0000	0.0000	0.0000	0.0000	0.0000	0.0000	0.0000	0.0000	0.0000	0.0000	0.0000	0.0000	0.0000	0.0000	0.0000	0.0000	0.0000	6	0	E	3.782	6054					
149	Mallee		0.4288	0.0919	0.0595	0.0018	0.0000	0.0000	0.1838	0.0000	0.0072	0.0000	0.0829	0.0432	0.0000	0.0072	0.0000	0.0000	0.0000	0.0000	0.0000	0.0054	0.0000	0.0090	0.0036	0.0450	0.0000	0.0000	0.0000	0.0000	0.0000	0.0000	0.0000	0.0000	0.0000	0.0000	0.0000	0.0090	0.0000	0.0000	0.0000	0.0000	0.0108	0.0054	0.0000	0.0000	0.0000	0.0000	0.0000	0.0018	0.0000	0.0000	0.0000	0.0000	0.0018	0.0000	0.0000	0.0000	0.0000	0.0000	0.0000	0.0000	0.0000	0.0000	0.0000	0.0000	0.0018	5	0	E	4.316	20679					
150	Yellow Box		0.2890	0.3896	0.0592	0.0000	0.0000	0.0000	0.1670	0.0000	0.0018	0.0036	0.0018	0.0718	0.0000	0.0000	0.0000	0.0000	0.0018	0.0000	0.0000	0.0018	0.0000	0.0036	0.0018	0.0036	0.0000	0.0000	0.0000	0.0000	0.0000	0.0000	0.0000	0.0000	0.0000	0.0000	0.0000	0.0000	0.0000	0.0000	0.0000	0.0000	0.0000	0.0018	0.0000	0.0000	0.0000	0.0000	0.0000	0.0018	0.0000	0.0000	0.0000	0.0000	0.0000	0.0000	0.0000	0.0000	0.0000	0.0000	0.0000	0.0000	0.0000	0.0000	0.0000	0.0000	0.0000	7	0	E	4.606	40394					
151	Salvation Jane	Nov-15	0.0192	0.6115	0.2578	0.0017	0.0000	0.0105	0.0017	0.0000	0.0000	0.0000	0.0470	0.0401	0.0000	0.0000	0.0000	0.0000	0.0000	0.0000	0.0000	0.0000	0.0000	0.0000	0.0000	0.0000	0.0000	0.0000	0.0000	0.0087	0.0000	0.0000	0.0000	0.0017	0.0000	0.0000	0.0000	0.0000	0.0000	0.0000	0.0000	0.0000	0.0000	0.0000	0.0000	0.0000	0.0000	0.0000	0.0000	0.0000	0.0000	0.0000	0.0000	0.0000	0.0000	0.0000	0.0000	0.0000	0.0000	0.0000	0.0000	0.0000	0.0000	0.0000	0.0000	0.0000	0.0000	2	0	E	4.039	10947					
152	Fuzzy Box		0.1503	0.2530	0.4492	0.0037	0.0092	0.0605	0.0092	0.0000	0.0073	0.0081	0.0018	0.0147	0.0000	0.0000	0.0000	0.0000	0.0018	0.0000	0.0000	0.0037	0.0000	0.0055	0.0000	0.0000	0.0000	0.0000	0.0037	0.0055	0.0000	0.0000	0.0000	0.0018	0.0000	0.0000	0.0000	0.0000	0.0000	0.0000	0.0000	0.0000	0.0000	0.0000	0.0000	0.0000	0.0000	0.0000	0.0000	0.0000	0.0000	0.0000	0.0000	0.0000	0.0000	0.0000	0.0000	0.0000	0.0000	0.0000	0.0000	0.0000	0.0000	0.0000	0.0000	0.0000	0.0000	6	0	E	4.395	24844					
153	Red Box		0.3757	0.1537	0.2011	0.0019	0.0000	0.1176	0.0038	0.0000	0.0133	0.0000	0.0038	0.0740	0.0000	0.0000	0.0000	0.0000	0.0000	0.0000	0.0000	0.0076	0.0000	0.0019	0.0038	0.0000	0.0000	0.0000	0.0000	0.0361	0.0000	0.0000	0.0000	0.0000	0.0019	0.0000	0.0000	0.0000	0.0000	0.0000	0.0000	0.0000	0.0000	0.0000	0.0000	0.0000	0.0000	0.0000	0.0000	0.0000	0.0000	0.0000	0.0000	0.0000	0.0000	0.0000	0.0000	0.0000	0.0000	0.0000	0.0000	0.0000	0.0000	0.0000	0.0000	0.0019	0.0000	6	0	E	3.796	6251					
154	Macadamia		0.1626	0.0129	0.4508	0.0314	0.0000	0.0000	0.0148	0.2069	0.0222	0.0023	0.0499	0.0037	0.0000	0.0000	0.0037	0.0000	0.0000	0.0018	0.0055	0.0037	0.0000	0.0000	0.0018	0.0037	0.0000	0.0000	0.0000	0.0037	0.0000	0.0000	0.0000	0.0000	0.0000	0.0000	0.0000	0.0000	0.0000	0.0000	0.0000	0.0000	0.0111	0.0018	0.0000	0.0000	0.0000	0.0000	0.0000	0.0000	0.0000	0.0000	0.0000	0.0000	0.0000	0.0000	0.0000	0.0000	0.0000	0.0000	0.0000	0.0000	0.0000	0.0000	0.0000	0.0000	0.0018	4	2	E	3.828	6728					
155	Macadamia	Oct-15	0.1034	0.0016	0.4138	0.0111	0.0000	0.0000	0.0143	0.2753	0.0525	0.0021	0.0430	0.0032	0.0000	0.0000	0.0000	0.0032	0.0000	0.0000	0.0000	0.0032	0.0048	0.0095	0.0032	0.0032	0.0000	0.0000	0.0000	0.0032	0.0000	0.0000	0.0000	0.0127	0.0000	0.0032	0.0000	0.0000	0.0000	0.0000	0.0000	0.0000	0.0048	0.0095	0.0000	0.0064	0.0000	0.0000	0.0000	0.0000	0.0000	0.0000	0.0064	0.0000	0.0016	0.0000	0.0000	0.0000	0.0000	0.0000	0.0000	0.0000	0.0000	0.0000	0.0000	0.0000	0.0000	4	2	E	3.300	1997					
156	Spotted Gum		0.2403	0.0814	0.4011	0.2138	0.0000	0.0246	0.0038	0.0000	0.0000	0.0066	0.0000	0.0019	0.0000	0.0000	0.0000	0.0000	0.0000	0.0038	0.0000	0.0019	0.0000	0.0057	0.0000	0.0000	0.0076	0.0000	0.0000	0.0000	0.0000	0.0019	0.0000	0.0000	0.0000	0.0000	0.0000	0.0000	0.0000	0.0000	0.0000	0.0000	0.0000	0.0000	0.0000	0.0019	0.0000	0.0000	0.0000	0.0000	0.0000	0.0000	0.0000	0.0000	0.0000	0.0000	0.0000	0.0000	0.0000	0.0000	0.0000	0.0000	0.0000	0.0038	0.0000	0.0000	0.0000	4	0	E	3.598	3963					
157	Canola 	Sep-15	0.1493	0.0313	0.4670	0.2552	0.0017	0.0000	0.0694	0.0000	0.0052	0.0000	0.0000	0.0000	0.0000	0.0000	0.0000	0.0017	0.0000	0.0000	0.0000	0.0000	0.0000	0.0052	0.0000	0.0087	0.0000	0.0017	0.0000	0.0000	0.0017	0.0000	0.0000	0.0000	0.0000	0.0000	0.0000	0.0000	0.0000	0.0000	0.0000	0.0000	0.0017	0.0000	0.0000	0.0000	0.0000	0.0000	0.0000	0.0000	0.0000	0.0000	0.0000	0.0000	0.0000	0.0000	0.0000	0.0000	0.0000	0.0000	0.0000	0.0000	0.0000	0.0000	0.0000	0.0000	0.0000	4	0	W	4.444	27776					
158	Red Gum/Canola	Jan-15	0.1293	0.0053	0.3862	0.4217	0.0000	0.0000	0.0372	0.0000	0.0142	0.0043	0.0000	0.0000	0.0000	0.0000	0.0000	0.0000	0.0000	0.0000	0.0000	0.0000	0.0000	0.0000	0.0018	0.0000	0.0000	0.0000	0.0000	0.0000	0.0000	0.0000	0.0000	0.0000	0.0000	0.0000	0.0000	0.0000	0.0000	0.0000	0.0000	0.0000	0.0000	0.0000	0.0000	0.0000	0.0000	0.0000	0.0000	0.0000	0.0000	0.0000	0.0000	0.0000	0.0000	0.0000	0.0000	0.0000	0.0000	0.0000	0.0000	0.0000	0.0000	0.0000	0.0000	0.0000	0.0000	4	0	W	4.199	15813					
159	Red Gum/Canola	Jan-15	0.1536	0.0035	0.2861	0.5068	0.0000	0.0000	0.0283	0.0000	0.0035	0.0006	0.0000	0.0124	0.0000	0.0000	0.0000	0.0000	0.0000	0.0000	0.0000	0.0000	0.0000	0.0000	0.0000	0.0000	0.0000	0.0000	0.0000	0.0000	0.0000	0.0000	0.0000	0.0000	0.0018	0.0000	0.0000	0.0000	0.0000	0.0000	0.0000	0.0000	0.0000	0.0035	0.0000	0.0000	0.0000	0.0000	0.0000	0.0000	0.0000	0.0000	0.0000	0.0000	0.0000	0.0000	0.0000	0.0000	0.0000	0.0000	0.0000	0.0000	0.0000	0.0000	0.0000	0.0000	0.0000	4	0	W	4.599	39688					
160	Orange Blossom/Mallee	Oct-15	0.4929	0.0071	0.1507	0.0000	0.2340	0.0000	0.0053	0.0000	0.0018	0.0035	0.0018	0.0035	0.0000	0.0000	0.0000	0.0000	0.0035	0.0000	0.0000	0.0142	0.0000	0.0248	0.0284	0.0000	0.0000	0.0000	0.0000	0.0071	0.0000	0.0035	0.0000	0.0000	0.0000	0.0000	0.0000	0.0000	0.0000	0.0000	0.0000	0.0000	0.0000	0.0018	0.0000	0.0142	0.0000	0.0000	0.0000	0.0000	0.0000	0.0000	0.0000	0.0000	0.0000	0.0000	0.0000	0.0000	0.0018	0.0000	0.0000	0.0000	0.0000	0.0000	0.0000	0.0000	0.0000	2	0	E	4.413	25874					
161	Manuka/Yellow box	Oct-15	0.4223	0.0134	0.2387	0.0484	0.1269	0.0000	0.0117	0.0067	0.0134	0.0018	0.0234	0.0167	0.0000	0.0033	0.0000	0.0017	0.0000	0.0017	0.0000	0.0150	0.0000	0.0000	0.0000	0.0050	0.0000	0.0000	0.0000	0.0050	0.0017	0.0250	0.0000	0.0017	0.0000	0.0000	0.0000	0.0000	0.0000	0.0000	0.0000	0.0000	0.0000	0.0000	0.0000	0.0083	0.0000	0.0017	0.0000	0.0000	0.0000	0.0000	0.0000	0.0000	0.0033	0.0000	0.0000	0.0017	0.0000	0.0000	0.0000	0.0000	0.0000	0.0000	0.0000	0.0000	0.0000	4	1	E	4.665	46233					
162	Yellow Box	Oct-15	0.5322	0.0032	0.1206	0.0064	0.1849	0.0000	0.0000	0.0048	0.0032	0.0016	0.0193	0.0305	0.0000	0.0000	0.0000	0.0113	0.0000	0.0129	0.0048	0.0032	0.0000	0.0000	0.0016	0.0032	0.0000	0.0145	0.0000	0.0032	0.0000	0.0000	0.0000	0.0000	0.0000	0.0000	0.0000	0.0000	0.0000	0.0000	0.0016	0.0000	0.0032	0.0000	0.0000	0.0000	0.0000	0.0000	0.0000	0.0000	0.0000	0.0000	0.0000	0.0000	0.0064	0.0000	0.0000	0.0000	0.0000	0.0000	0.0273	0.0000	0.0000	0.0000	0.0000	0.0000	0.0000	6	1	E	4.617	41407					
163	Tea Tree	Sep-15	0.1951	0.1599	0.1230	0.0316	0.2004	0.0000	0.0931	0.0000	0.0018	0.0035	0.1002	0.0316	0.0000	0.0000	0.0000	0.0000	0.0000	0.0000	0.0000	0.0141	0.0000	0.0035	0.0000	0.0018	0.0000	0.0000	0.0000	0.0158	0.0000	0.0000	0.0000	0.0000	0.0000	0.0000	0.0000	0.0000	0.0000	0.0000	0.0000	0.0000	0.0105	0.0105	0.0000	0.0000	0.0000	0.0000	0.0000	0.0000	0.0018	0.0000	0.0000	0.0000	0.0000	0.0000	0.0000	0.0000	0.0000	0.0018	0.0000	0.0000	0.0000	0.0000	0.0000	0.0000	0.0000	4	0	E	4.161	14493					
164	Dandelion/Pink Gum	Sep-15	0.3257	0.0963	0.1016	0.0035	0.2067	0.0000	0.0158	0.0000	0.0455	0.0000	0.1191	0.0193	0.0018	0.0000	0.0000	0.0070	0.0000	0.0018	0.0000	0.0105	0.0000	0.0228	0.0018	0.0000	0.0053	0.0000	0.0018	0.0105	0.0000	0.0018	0.0000	0.0000	0.0000	0.0000	0.0000	0.0000	0.0000	0.0000	0.0000	0.0000	0.0000	0.0018	0.0000	0.0000	0.0000	0.0000	0.0000	0.0000	0.0000	0.0000	0.0000	0.0000	0.0000	0.0000	0.0000	0.0000	0.0000	0.0000	0.0000	0.0000	0.0000	0.0000	0.0000	0.0000	0.0000	5	1	E	4.335	21644					
165	Iron Bark/mixed	Apr-15	0.5579	0.0895	0.1105	0.0018	0.0754	0.0000	0.0263	0.0053	0.0000	0.0053	0.0053	0.0684	0.0000	0.0000	0.0000	0.0035	0.0000	0.0000	0.0035	0.0053	0.0000	0.0000	0.0000	0.0070	0.0018	0.0000	0.0018	0.0000	0.0000	0.0000	0.0000	0.0000	0.0140	0.0000	0.0000	0.0000	0.0000	0.0000	0.0000	0.0053	0.0000	0.0000	0.0000	0.0000	0.0000	0.0053	0.0000	0.0053	0.0000	0.0000	0.0000	0.0000	0.0018	0.0000	0.0000	0.0000	0.0000	0.0000	0.0000	0.0000	0.0000	0.0000	0.0000	0.0000	0.0000	4	1	E	4.358	22814					
166	Green Mallee		0.4416	0.1478	0.1755	0.0573	0.0480	0.0018	0.0462	0.0000	0.0000	0.0042	0.0259	0.0222	0.0000	0.0000	0.0000	0.0000	0.0000	0.0000	0.0000	0.0000	0.0000	0.0018	0.0000	0.0018	0.0000	0.0018	0.0129	0.0000	0.0000	0.0018	0.0000	0.0000	0.0000	0.0000	0.0000	0.0000	0.0000	0.0000	0.0000	0.0000	0.0000	0.0000	0.0000	0.0000	0.0000	0.0000	0.0000	0.0000	0.0000	0.0000	0.0000	0.0018	0.0000	0.0000	0.0000	0.0000	0.0000	0.0018	0.0000	0.0000	0.0018	0.0000	0.0000	0.0000	0.0000	8	0	E	4.176	14990					
167	Lucerne 	Jan-16	0.4470	0.1292	0.1240	0.0122	0.0349	0.0000	0.0524	0.0000	0.0017	0.0012	0.0244	0.0227	0.0017	0.0017	0.0000	0.0017	0.0000	0.0000	0.0000	0.0227	0.0000	0.0995	0.0000	0.0035	0.0000	0.0000	0.0000	0.0087	0.0000	0.0000	0.0000	0.0000	0.0000	0.0000	0.0000	0.0000	0.0000	0.0000	0.0000	0.0017	0.0000	0.0000	0.0000	0.0000	0.0052	0.0000	0.0000	0.0017	0.0000	0.0000	0.0000	0.0000	0.0000	0.0000	0.0000	0.0000	0.0017	0.0000	0.0000	0.0000	0.0000	0.0000	0.0000	0.0000	0.0000	6	1	E	4.065	11622					
168	Stringybark/Canola	Oct-15	0.4973	0.0000	0.1176	0.0214	0.0196	0.0000	0.0018	0.0000	0.0018	0.0374	0.1230	0.0018	0.0018	0.0000	0.0000	0.0000	0.0018	0.0036	0.0000	0.0018	0.0000	0.0053	0.0000	0.0053	0.0018	0.0000	0.1480	0.0000	0.0000	0.0018	0.0000	0.0000	0.0000	0.0000	0.0000	0.0000	0.0000	0.0000	0.0000	0.0000	0.0018	0.0000	0.0000	0.0036	0.0000	0.0000	0.0000	0.0000	0.0000	0.0000	0.0000	0.0000	0.0000	0.0000	0.0000	0.0000	0.0000	0.0000	0.0000	0.0000	0.0000	0.0000	0.0000	0.0000	0.0000	5	1	E	5.042	110104					
169	Mixed Honey 	Oct-15	0.2267	0.0034	0.3023	0.0103	0.0292	0.0017	0.0052	0.0000	0.0034	0.0382	0.3143	0.0000	0.0000	0.0000	0.0017	0.0000	0.0017	0.0034	0.0000	0.0052	0.0000	0.0000	0.0000	0.0137	0.0017	0.0000	0.0326	0.0000	0.0000	0.0000	0.0000	0.0000	0.0000	0.0000	0.0000	0.0000	0.0000	0.0000	0.0000	0.0000	0.0017	0.0017	0.0000	0.0000	0.0000	0.0000	0.0000	0.0000	0.0000	0.0000	0.0000	0.0000	0.0017	0.0000	0.0000	0.0000	0.0000	0.0000	0.0000	0.0000	0.0000	0.0000	0.0000	0.0000	0.0000	3	0	E	4.557	36040					
170	Canola 	Nov-15	0.1189	0.1379	0.4770	0.0269	0.0063	0.0000	0.0016	0.0000	0.0016	0.0000	0.1648	0.0301	0.0000	0.0000	0.0000	0.0016	0.0000	0.0000	0.0000	0.0000	0.0016	0.0127	0.0127	0.0063	0.0000	0.0000	0.0000	0.0000	0.0000	0.0000	0.0000	0.0000	0.0000	0.0000	0.0000	0.0000	0.0000	0.0000	0.0000	0.0000	0.0000	0.0000	0.0000	0.0000	0.0000	0.0000	0.0000	0.0000	0.0000	0.0000	0.0000	0.0000	0.0000	0.0000	0.0000	0.0000	0.0000	0.0000	0.0000	0.0000	0.0000	0.0000	0.0000	0.0000	0.0000	6	0	E	4.294	19695					
171	Canola 	Oct-15	0.1700	0.0051	0.6953	0.0051	0.0000	0.0000	0.0000	0.0000	0.0000	0.0034	0.1061	0.0000	0.0000	0.0000	0.0000	0.0000	0.0000	0.0000	0.0000	0.0000	0.0000	0.0000	0.0000	0.0000	0.0000	0.0000	0.0084	0.0000	0.0000	0.0017	0.0000	0.0000	0.0000	0.0000	0.0034	0.0000	0.0000	0.0000	0.0000	0.0000	0.0000	0.0000	0.0000	0.0017	0.0000	0.0000	0.0000	0.0000	0.0000	0.0000	0.0000	0.0000	0.0000	0.0000	0.0000	0.0000	0.0000	0.0000	0.0000	0.0000	0.0000	0.0000	0.0000	0.0000	0.0000	4	0	E	4.476	29895					
172	Iron Bark/Canola	Oct-15	0.1867	0.0052	0.4840	0.0017	0.0207	0.0000	0.0017	0.0000	0.0000	0.0112	0.2506	0.0052	0.0000	0.0000	0.0000	0.0000	0.0000	0.0017	0.0000	0.0017	0.0000	0.0000	0.0017	0.0017	0.0000	0.0000	0.0190	0.0052	0.0000	0.0000	0.0000	0.0000	0.0000	0.0000	0.0000	0.0000	0.0000	0.0000	0.0000	0.0000	0.0000	0.0000	0.0000	0.0000	0.0000	0.0000	0.0000	0.0017	0.0000	0.0000	0.0000	0.0000	0.0000	0.0000	0.0000	0.0000	0.0000	0.0000	0.0000	0.0000	0.0000	0.0000	0.0000	0.0000	0.0000	6	0	E	4.678	47624					
173	Vetch/Mallee	Nov-15	0.1532	0.0210	0.4821	0.0016	0.0000	0.0000	0.0032	0.0000	0.0016	0.0036	0.2725	0.0419	0.0000	0.0000	0.0000	0.0000	0.0000	0.0000	0.0000	0.0064	0.0000	0.0016	0.0032	0.0064	0.0000	0.0000	0.0000	0.0000	0.0000	0.0000	0.0000	0.0000	0.0000	0.0000	0.0000	0.0000	0.0000	0.0000	0.0000	0.0000	0.0016	0.0000	0.0000	0.0000	0.0000	0.0000	0.0000	0.0000	0.0000	0.0000	0.0000	0.0000	0.0000	0.0000	0.0000	0.0000	0.0000	0.0000	0.0000	0.0000	0.0000	0.0000	0.0000	0.0000	0.0000	3	0	E	3.902	7972					
